# Supplementary material for: Association between aromatic amines and serum neurofilament light chain as a biomarker of neural damage: a cross-sectional study from NHANES
Source: Front Public Health. 2024 Sep 24;12:1344087. doi: 10.3389/fpubh.2024.1344087 (PMC11458512; doi:10.3389/fpubh.2024.1344087)
Supplement: Supplementary file 1 [file Table_1.XLSX]

## Sheet: merged
SEQN	WTSSNH2Y (Weight)	SNFL	sex (1= Male 2= Female)	age	education(1=Less than 9th grade, 2=9-11th grade (Includes 12th grade with no diploma), 3=High school graduate/GED or equivalent, 4=Some college or AA degree, 5=College graduate or above, 7=Refused, 9= Don't Know);	race (1=Mexican American, 2=Other Hispanic, 3=Non-Hispanic White, 4=Non-Hispanic Black, 5=Other Race - Including Multi-Racial)	diabetes(1=yes,2=no,3=Borderline,7=Refused, 9= Don't Know)	hypertension(1=yes,2=no,7=Refused, 9= Don't Know);	drink（1=Yes，2=No，7=Refused，9=Don't know）	smoke(1=yes,2=no,7=Refused, 9= Don't Know)	stroke1=yes, 2=no,7=Refused, 9= Don't Know）	BMI	ALT(U/L)	eGFR(mL/min/1.73m2)	SDMVPSU	SDMVSTRA	1-Aminonaphthalene	2-Aminonaphthalene	4-Aminobiphenyl	o-Anisidine	2,6-Dimethylaniline	o-Toluidine	AD score	depression score	Blood lead
73557	NA	NA	1	69	3	4	1	1	1	1	1	26.7	16	63.812	1	112	NA	NA	NA	NA	NA	NA	97	1	NA
73558	NA	NA	1	54	3	3	1	1	1	1	2	28.6	29	135.32	1	108	NA	NA	NA	NA	NA	NA	#VALUE!	2	1.69
73559	128427	24.7	1	72	4	3	1	1	1	1	2	28.9	16	68.8206	1	109	NA	NA	NA	NA	NA	NA	101	0	1.45
73560	NA	NA	1	9	NA	3	2	NA	NA	NA	NA	17.1	NA	#VALUE!	2	109	4.8	12.9	6.09	79.3	17.6	207	#VALUE!	0	0.37
73561	138764	89	2	73	5	3	2	1	1	2	2	19.7	28	115.022	2	116	NA	NA	NA	NA	NA	NA	114	9	NA
73562	NA	NA	1	56	4	1	2	1	1	1	2	41.7	16	137.64	1	111	NA	NA	NA	NA	NA	NA	#VALUE!	19	0.91
73563	NA	NA	1	0	NA	3	NA	NA	NA	NA	NA	NA	NA	#VALUE!	1	105	NA	NA	NA	NA	NA	NA	#VALUE!	0	NA
73564	130754	22	2	61	5	3	2	1	2	2	2	35.7	21	56.3432	1	114	NA	11.8	1.24	NA	NA	707	124	2	1
73565	NA	NA	1	42	3	2	2	2	NA	1	2	NA	NA	#VALUE!	2	106	NA	NA	NA	NA	NA	NA	#VALUE!	0	NA
73566	NA	NA	2	56	3	3	2	2	1	1	2	26.5	24	#VALUE!	1	112	NA	NA	NA	NA	NA	NA	#VALUE!	1	NA
73567	NA	NA	1	65	2	3	2	2	1	1	2	22	20	70.1246	2	112	41.6	22.1	29.3	65.2	50.8	568	80	3	2.96
73568	228139	28	2	26	5	3	2	2	1	2	2	20.3	23	#VALUE!	2	113	NA	NA	NA	NA	NA	NA	#VALUE!	0	NA
73569	NA	NA	2	0	NA	5	NA	NA	NA	NA	NA	NA	NA	111.427	1	110	NA	NA	NA	NA	NA	NA	#VALUE!	0	NA
73570	NA	NA	2	9	NA	5	2	NA	NA	NA	NA	17.4	NA	59.6059	2	115	NA	NA	NA	NA	NA	NA	#VALUE!	0	NA
73571	NA	NA	1	76	5	3	1	1	2	2	2	34.4	27	76.4893	1	116	NA	NA	NA	NA	NA	NA	102	6	NA
73572	NA	NA	2	10	NA	4	2	NA	NA	NA	NA	19.7	NA	#VALUE!	2	111	NA	NA	NA	NA	NA	NA	#VALUE!	0	0.53
73573	NA	NA	1	10	NA	4	2	NA	NA	NA	NA	20	NA	#VALUE!	2	106	NA	NA	NA	NA	NA	NA	#VALUE!	0	NA
73574	NA	NA	2	33	5	5	2	2	2	2	2	22.8	20	65.0159	2	114	NA	NA	NA	NA	NA	NA	#VALUE!	2	NA
73575	NA	NA	1	1	NA	4	2	NA	NA	NA	NA	NA	NA	#VALUE!	2	116	NA	NA	NA	NA	NA	NA	#VALUE!	0	1.1
73576	NA	NA	1	16	NA	4	2	2	NA	NA	NA	23.2	15	130.231	1	104	NA	NA	NA	NA	NA	NA	#VALUE!	0	NA
73577	101429	17.7	1	32	1	1	2	2	1	1	2	28.9	44	175.809	2	118	NA	NA	NA	NA	NA	NA	#VALUE!	1	NA
73578	NA	NA	1	18	NA	1	2	2	2	2	NA	35.6	NA	#VALUE!	2	118	NA	NA	NA	NA	NA	NA	#VALUE!	0	NA
73579	NA	NA	2	12	NA	3	2	NA	NA	NA	NA	15.5	15	110.696	1	110	NA	NA	NA	NA	NA	NA	#VALUE!	0	NA
73580	NA	NA	2	38	3	4	2	2	1	2	2	35.9	13	149.438	2	116	NA	NA	NA	NA	NA	NA	#VALUE!	1	0.31
73581	NA	NA	1	50	5	5	2	2	2	2	2	23.6	20	106.447	2	106	NA	NA	NA	NA	NA	NA	#VALUE!	0	NA
73582	NA	NA	2	23	4	4	2	2	NA	2	2	18.6	NA	106.573	1	108	NA	NA	NA	NA	NA	NA	#VALUE!	0	NA
73583	NA	NA	2	7	NA	3	2	NA	NA	NA	NA	14.4	NA	156.374	1	110	NA	NA	NA	NA	NA	NA	#VALUE!	0	NA
73584	NA	NA	1	13	NA	3	2	NA	NA	NA	NA	25.3	14	158.75	1	105	NA	NA	NA	NA	NA	NA	#VALUE!	0	0.63
73585	NA	NA	1	28	4	5	2	2	1	2	2	30.1	28	118.531	1	110	0.91	1.97	2.33	17.1	11.08	78.64	#VALUE!	0	0.72
73586	NA	NA	2	4	NA	5	2	NA	NA	NA	NA	15.5	NA	#VALUE!	1	116	NA	NA	NA	NA	NA	NA	#VALUE!	0	NA
73587	NA	NA	1	14	NA	5	2	NA	NA	NA	NA	38.7	53	219.148	2	115	NA	NA	NA	NA	NA	NA	#VALUE!	0	NA
73588	NA	NA	1	11	NA	4	2	NA	NA	NA	NA	15.7	NA	#VALUE!	1	109	NA	NA	NA	NA	NA	NA	#VALUE!	0	0.61
73589	NA	NA	1	35	3	3	2	2	1	2	2	26.2	21	129.759	1	114	3.12	12.7	19.4	43.3	36.3	1070	#VALUE!	0	0.48
73590	NA	NA	1	2	NA	1	2	NA	NA	NA	NA	15.7	NA	#VALUE!	1	106	NA	NA	NA	NA	NA	NA	#VALUE!	0	NA
73591	NA	NA	1	6	NA	3	2	NA	NA	NA	NA	17.2	NA	#VALUE!	2	114	NA	NA	NA	NA	NA	NA	#VALUE!	0	0.54
73592	NA	NA	1	29	4	1	2	2	2	2	2	31	49	150.759	2	107	0.91	1.97	1.92	9.93	11.08	78.64	#VALUE!	0	0.37
73593	NA	NA	1	3	NA	3	2	NA	NA	NA	NA	16.9	NA	#VALUE!	2	113	NA	NA	NA	NA	NA	NA	#VALUE!	0	NA
73594	NA	NA	1	23	1	2	2	2	NA	2	2	24.7	32	125.787	2	112	0.91	1.97	3.58	9.8	11.08	144	#VALUE!	0	0.3
73595	NA	NA	1	58	4	2	2	2	1	1	2	31.2	34	108.251	1	111	1.76	4.74	4.26	39.3	16.3	223	#VALUE!	0	0.73
73596	40862.5	11.1	2	57	5	5	2	1	1	1	2	38.3	73	#VALUE!	2	106	NA	NA	NA	NA	NA	NA	#VALUE!	1	NA
73597	NA	NA	2	50	4	4	2	2	2	2	2	32	NA	106.919	1	111	NA	NA	NA	NA	NA	NA	#VALUE!	0	NA
73598	152232	2.8	1	20	2	1	2	2	1	1	2	31.8	17	176.22	1	106	NA	NA	NA	NA	NA	NA	#VALUE!	2	NA
73599	NA	NA	2	13	NA	3	2	NA	NA	NA	NA	17.8	16	175.699	2	107	NA	NA	NA	NA	NA	NA	#VALUE!	0	NA
73600	70226	60	1	37	3	4	2	1	1	1	2	36.8	24	180.536	1	114	NA	NA	NA	NA	NA	NA	#VALUE!	7	NA
73601	NA	NA	1	12	NA	1	2	NA	NA	NA	NA	20.9	17	154.074	1	115	NA	NA	NA	NA	NA	NA	#VALUE!	0	0.38
73602	NA	NA	1	3	NA	2	2	NA	NA	NA	NA	16.4	NA	#VALUE!	2	110	NA	NA	NA	NA	NA	NA	#VALUE!	0	NA
73603	NA	NA	1	35	5	5	3	2	2	2	2	34.9	146	141.964	2	104	5.78	1.97	11.3	NA	410	6620	#VALUE!	4	2.1
73604	NA	NA	2	69	4	3	2	2	1	1	2	24.2	20	130.963	1	117	NA	NA	NA	NA	NA	NA	100	5	NA
73605	NA	NA	1	13	NA	3	2	NA	NA	NA	NA	21.1	24	110.392	1	116	4.02	4.63	3.95	29.3	22.5	118	#VALUE!	0	0.63
73606	NA	NA	1	16	NA	3	2	1	NA	NA	NA	26.9	NA	#VALUE!	1	117	NA	NA	NA	NA	NA	NA	#VALUE!	0	NA
73607	41965.3	183.5	1	75	3	3	2	1	1	1	2	38.9	16	93.5378	2	116	0.91	5.57	4.06	32.9	30.6	294	72	3	1.35
73608	NA	NA	1	3	NA	5	2	NA	NA	NA	NA	13.6	NA	#VALUE!	1	118	NA	NA	NA	NA	NA	NA	#VALUE!	0	NA
73609	NA	NA	2	11	NA	1	2	NA	NA	NA	NA	17.7	NA	#VALUE!	1	116	NA	NA	NA	NA	NA	NA	#VALUE!	0	0.2
73610	NA	NA	1	43	5	3	2	2	1	2	2	28.9	33	116.846	2	112	NA	NA	NA	NA	NA	NA	#VALUE!	0	NA
73611	NA	NA	2	3	NA	2	2	NA	NA	NA	NA	15.6	NA	#VALUE!	2	112	NA	NA	NA	NA	NA	NA	#VALUE!	0	1.7
73612	NA	NA	2	6	NA	5	2	NA	NA	NA	NA	18.1	NA	#VALUE!	1	112	NA	NA	NA	NA	NA	NA	#VALUE!	0	0.81
73613	NA	NA	2	60	2	4	2	1	1	2	2	39.1	29	99.3188	1	106	2.1	3.97	5.06	63.9	17	778	80	5	2.23
73614	NA	NA	2	55	3	3	2	2	1	1	2	21.6	18	#VALUE!	1	106	130	38.4	153	291	NA	NA	#VALUE!	4	1.18
73615	NA	NA	2	65	1	2	1	1	1	1	2	26	13	#VALUE!	1	104	NA	NA	NA	NA	NA	NA	47	6	NA
73616	NA	NA	2	62	4	3	2	2	1	1	2	24	24	86.1498	2	108	1.49	2.88	10.6	116	11.08	374	135	1	1.44
73617	NA	NA	1	6	NA	1	2	NA	NA	NA	NA	16.7	NA	#VALUE!	1	109	NA	NA	NA	NA	NA	NA	#VALUE!	0	0.35
73618	65578.3	17.2	2	54	5	3	2	2	1	2	2	32.7	30	77.8604	1	104	NA	NA	NA	NA	NA	NA	#VALUE!	1	NA
73619	132862	15.6	2	36	3	1	2	2	1	1	2	27.3	48	95.82	1	109	NA	NA	NA	NA	NA	NA	#VALUE!	6	NA
73620	NA	NA	2	3	NA	3	2	NA	NA	NA	NA	14.3	NA	#VALUE!	1	104	NA	NA	NA	NA	NA	NA	#VALUE!	0	0.68
73621	NA	NA	1	80	5	3	2	2	1	1	2	24.6	20	81.6239	1	110	2.35	5.92	1.24	41.6	NA	453	107	5	1.38
73622	NA	NA	1	72	5	3	3	2	1	2	2	28.9	14	71.1911	1	111	0.91	5.28	1.24	131	16.3	426	107	1	1.87
73623	NA	NA	1	32	4	3	2	2	2	2	2	26.3	72	131.971	2	107	NA	NA	NA	NA	NA	NA	#VALUE!	2	NA
73624	NA	NA	2	31	1	3	2	1	2	2	2	28.3	12	69.3803	2	109	NA	NA	NA	NA	NA	NA	#VALUE!	10	NA
73625	NA	NA	1	13	NA	1	2	NA	NA	NA	NA	NA	NA	#VALUE!	1	118	NA	NA	NA	NA	NA	NA	#VALUE!	0	NA
73626	NA	NA	2	72	3	4	2	1	2	2	2	26.7	NA	112.175	2	116	NA	NA	NA	NA	NA	NA	69	4	NA
73627	NA	NA	1	0	NA	5	NA	NA	NA	NA	NA	NA	NA	#VALUE!	2	118	NA	NA	NA	NA	NA	NA	#VALUE!	0	NA
73628	NA	NA	1	80	4	3	2	1	1	1	2	23.6	23	34.07	2	104	NA	NA	NA	NA	NA	NA	95	1	NA
73629	NA	NA	2	26	4	4	2	2	NA	2	2	36.5	10	#VALUE!	1	107	NA	NA	NA	NA	NA	NA	#VALUE!	0	NA
73630	NA	NA	1	13	NA	5	2	NA	NA	NA	NA	20.4	NA	#VALUE!	1	106	NA	NA	NA	NA	NA	NA	#VALUE!	0	NA
73631	NA	NA	2	56	2	4	2	1	1	1	2	39.1	31	28.9595	1	111	NA	NA	NA	NA	NA	NA	#VALUE!	5	NA
73632	NA	NA	1	23	1	1	2	2	1	2	2	31.7	39	200.264	2	109	4.62	13.9	7.57	87.1	47.9	663	#VALUE!	3	0.34
73633	165083	13.3	2	43	5	3	2	1	2	2	2	30.5	15	#VALUE!	2	115	NA	NA	NA	NA	NA	NA	#VALUE!	1	0.59
73634	NA	NA	1	65	3	4	1	1	NA	1	1	NA	NA	#VALUE!	2	113	NA	NA	NA	NA	NA	NA	#VALUE!	0	NA
73635	NA	NA	2	4	NA	1	2	NA	NA	NA	NA	18.6	NA	170.224	1	116	NA	NA	NA	NA	NA	NA	#VALUE!	0	1.04
73636	NA	NA	2	1	NA	1	2	NA	NA	NA	NA	NA	NA	114.216	1	109	NA	NA	NA	NA	NA	NA	#VALUE!	0	1.51
73637	NA	NA	2	2	NA	3	2	NA	NA	NA	NA	16.7	NA	#VALUE!	2	107	NA	NA	NA	NA	NA	NA	#VALUE!	0	0.77
73638	82488.5	25.6	2	63	4	5	1	1	1	1	2	24.8	13	#VALUE!	1	115	NA	NA	NA	NA	NA	NA	87	13	NA
73639	95752.4	10.4	1	71	2	3	2	2	2	1	1	30.3	34	101.434	1	116	NA	NA	NA	NA	NA	NA	#VALUE!	5	NA
73640	44719.8	25	2	67	4	4	2	1	2	2	2	22.1	11	#VALUE!	2	116	NA	NA	NA	NA	NA	NA	97	3	NA
73641	216163	24.9	2	64	4	3	2	1	NA	1	2	19.3	31	66.6985	2	109	NA	NA	NA	NA	NA	NA	#VALUE!	0	NA
73642	81882.1	7	2	57	3	3	2	2	2	1	2	37.8	18	86.2189	2	115	NA	NA	NA	NA	NA	NA	#VALUE!	1	NA
73643	NA	NA	1	62	4	5	1	1	1	1	2	25.8	17	61.3333	1	117	NA	NA	NA	NA	NA	NA	82	0	NA
73644	NA	NA	1	8	NA	5	2	NA	NA	NA	NA	14.4	NA	#VALUE!	2	113	0.91	6.49	3.64	68.9	27.5	224	#VALUE!	0	0.81
73645	NA	NA	2	54	4	3	1	1	1	1	2	29.2	38	170.14	2	106	NA	NA	NA	NA	NA	NA	#VALUE!	0	NA
73646	NA	NA	1	4	NA	1	2	NA	NA	NA	NA	15.2	NA	#VALUE!	1	117	NA	NA	NA	NA	NA	NA	#VALUE!	0	NA
73647	28169.6	22.3	2	61	3	2	1	2	1	1	2	27.7	23	#VALUE!	1	109	NA	NA	NA	NA	NA	NA	107	0	NA
73648	NA	NA	2	16	NA	4	2	2	NA	NA	NA	21.1	NA	117.772	2	104	0.91	1.97	1.24	14.7	11.08	181	#VALUE!	0	NA
73649	NA	NA	1	3	NA	3	2	NA	NA	NA	NA	NA	NA	#VALUE!	2	116	NA	NA	NA	NA	NA	NA	#VALUE!	0	NA
73650	NA	NA	1	6	NA	5	2	NA	NA	NA	NA	17.7	NA	#VALUE!	2	106	NA	NA	NA	NA	NA	NA	#VALUE!	0	0.47
73651	NA	NA	2	6	NA	4	2	NA	NA	NA	NA	27.9	NA	#VALUE!	2	105	NA	10.2	5.96	16.2	11.08	78.64	#VALUE!	0	NA
73652	NA	NA	2	54	3	4	1	1	NA	1	2	36.4	NA	#VALUE!	2	114	25.5	17.5	12.1	150	63.1	539	#VALUE!	0	NA
73653	NA	NA	2	10	NA	4	2	NA	NA	NA	NA	16.8	NA	#VALUE!	2	114	3.03	6.3	8.79	58.4	144	425	#VALUE!	0	0.8
73654	NA	NA	1	46	1	3	2	1	2	2	2	36.2	20	206.169	1	106	NA	NA	NA	NA	NA	NA	#VALUE!	0	0.88
73655	44655.5	10.2	1	44	3	4	2	1	1	2	2	31.2	19	123.607	2	106	NA	NA	NA	NA	NA	NA	#VALUE!	0	NA
73656	172894	19.1	1	54	5	3	2	2	1	2	2	28	26	89.887	1	116	0.91	1.97	4.63	12.3	11.08	160	#VALUE!	1	2
73657	NA	NA	2	19	NA	1	2	2	NA	2	NA	30.4	10	175.244	1	107	NA	NA	NA	NA	NA	NA	#VALUE!	0	NA
73658	NA	NA	1	35	5	5	2	2	1	2	2	24.2	NA	#VALUE!	1	117	NA	NA	NA	NA	NA	NA	#VALUE!	0	NA
73659	103045	14	2	70	4	3	2	1	1	2	2	46.1	37	76.404	1	117	NA	NA	NA	NA	NA	NA	94	9	0.97
73660	NA	NA	1	59	5	5	2	2	1	1	2	24.7	17	100.166	2	104	NA	NA	NA	NA	NA	NA	#VALUE!	0	NA
73661	83735.1	11	1	25	4	4	2	2	2	2	2	21	18	97.3691	2	114	NA	NA	NA	NA	NA	NA	#VALUE!	2	NA
73662	NA	NA	1	39	4	3	1	1	NA	1	2	23.4	80	203.133	2	112	29	9.14	21	80.8	82	117	#VALUE!	0	1.74
73663	167426	9.6	1	25	5	3	2	2	1	2	2	33	16	168.927	2	117	NA	NA	NA	NA	NA	NA	#VALUE!	0	NA
73664	NA	NA	2	5	NA	1	2	NA	NA	NA	NA	16.9	NA	82.7638	2	109	NA	NA	NA	NA	NA	NA	#VALUE!	0	0.42
73665	NA	NA	1	59	1	1	2	2	1	2	2	35.1	19	143.75	2	117	NA	NA	NA	NA	NA	NA	#VALUE!	2	NA
73666	NA	NA	1	70	5	5	1	2	1	1	2	26.3	17	96.3497	2	106	NA	NA	1.24	176	13600000	NA	93	14	1.7
73667	78555.7	4.4	1	24	4	3	2	2	1	1	2	29.1	20	163.333	2	107	187	47.2	68.5	48.3	NA	NA	#VALUE!	6	1.72
73668	75658.8	8.1	2	30	4	3	2	2	1	2	2	32.3	33	122.188	2	115	0.91	1.97	1.24	9.79	217	78.64	#VALUE!	1	0.43
73669	NA	NA	1	4	NA	4	2	NA	NA	NA	NA	18.6	NA	#VALUE!	1	106	NA	NA	NA	NA	NA	NA	#VALUE!	0	0.87
73670	NA	NA	2	71	1	1	2	2	2	2	2	34.8	15	138.833	1	109	2.79	5.2	13	NA	11.08	359	73	0	0.87
73671	70693.2	8.9	1	49	2	4	2	2	NA	2	2	21.3	33	87.5694	2	114	NA	NA	NA	NA	NA	NA	#VALUE!	0	6.22
73672	NA	NA	1	73	4	3	2	1	1	1	2	27	27	56.988	1	109	2.75	1.97	1.24	114	20.8	388	133	3	2.22
73673	NA	NA	1	45	5	3	2	2	1	2	2	19.3	20	88.8245	2	111	NA	NA	NA	NA	NA	NA	#VALUE!	0	NA
73674	113928	15.6	2	45	5	3	2	2	1	2	2	21.5	34	74.434	2	105	0.91	8.48	1.24	83.2	49	675	#VALUE!	0	0.99
73675	NA	NA	1	29	3	5	2	2	1	2	2	25.3	24	112.079	1	118	NA	NA	NA	NA	NA	NA	#VALUE!	0	NA
73676	235176	7.5	1	44	4	3	2	2	1	1	2	37.6	36	157.133	2	113	1.88	3.52	8.78	173	33.3	267	#VALUE!	1	0.78
73677	35586.5	19	2	61	4	4	2	1	2	2	1	36.4	13	90.9684	1	104	NA	NA	NA	NA	NA	NA	120	0	NA
73678	NA	NA	1	51	2	3	2	2	1	1	2	33.7	52	111.473	1	109	NA	NA	NA	NA	NA	NA	#VALUE!	0	1.64
73679	NA	NA	2	1	NA	1	2	NA	NA	NA	NA	NA	NA	133.563	1	106	NA	NA	NA	NA	NA	NA	#VALUE!	0	0.55
73680	NA	NA	1	12	NA	3	2	NA	NA	NA	NA	18	21	163.486	1	110	2.6	5.84	4.17	17.7	63.5	374	#VALUE!	0	0.83
73681	NA	NA	2	9	NA	4	2	NA	NA	NA	NA	18.8	NA	94.7518	2	108	NA	NA	NA	NA	NA	NA	#VALUE!	0	NA
73682	NA	NA	2	3	NA	4	2	NA	NA	NA	NA	15.1	NA	#VALUE!	2	108	NA	NA	NA	NA	NA	NA	#VALUE!	0	1.48
73683	NA	NA	2	2	NA	5	2	NA	NA	NA	NA	17.2	NA	138.963	2	107	NA	NA	NA	NA	NA	NA	#VALUE!	0	0.93
73684	NA	NA	1	64	5	5	1	2	1	2	2	24.8	39	77.5287	2	113	NA	NA	NA	NA	NA	NA	88	2	NA
73685	NA	NA	2	0	NA	5	NA	NA	NA	NA	NA	NA	NA	#VALUE!	1	114	NA	NA	NA	NA	NA	NA	#VALUE!	0	NA
73686	NA	NA	2	7	NA	1	2	NA	NA	NA	NA	21.8	NA	#VALUE!	2	107	NA	NA	NA	NA	NA	NA	#VALUE!	0	0.74
73687	NA	NA	1	8	NA	3	2	NA	NA	NA	NA	15.4	NA	#VALUE!	1	113	NA	NA	NA	NA	NA	NA	#VALUE!	0	1.2
73688	247358	22.2	1	58	3	3	2	2	1	1	2	33.6	22	153.592	2	109	NA	NA	NA	NA	NA	NA	#VALUE!	1	NA
73689	NA	NA	1	54	5	3	2	1	NA	2	2	NA	NA	#VALUE!	1	112	NA	NA	NA	NA	NA	NA	#VALUE!	0	NA
73690	NA	NA	2	77	4	3	2	1	2	2	2	21.4	15	#VALUE!	1	114	NA	NA	NA	NA	NA	NA	101	2	NA
73691	NA	NA	1	14	NA	3	2	NA	NA	NA	NA	18.9	10	144.375	2	109	NA	NA	NA	NA	NA	NA	#VALUE!	0	NA
73692	NA	NA	1	65	3	2	1	2	1	2	2	23.8	18	52.3551	1	111	3.47	7.64	7.38	84.4	11.08	534	76	3	0.7
73693	NA	NA	2	78	2	3	1	2	1	1	9	35.2	18	32.4598	1	105	NA	NA	NA	NA	NA	NA	86	3	NA
73694	163584	33.6	2	66	3	3	1	1	2	2	2	26.8	24	122.719	1	109	NA	NA	NA	NA	NA	NA	72	1	1.3
73695	NA	NA	2	79	4	3	2	1	NA	1	2	NA	NA	44.5018	1	105	NA	NA	NA	NA	NA	NA	#VALUE!	0	NA
73696	NA	NA	2	8	NA	3	2	NA	NA	NA	NA	18.3	NA	64.8059	2	116	NA	NA	NA	NA	NA	NA	#VALUE!	0	1.01
73697	NA	NA	2	57	5	3	2	2	2	2	2	22.5	NA	114.473	2	104	5.13	7.25	5.52	53.4	NA	NA	#VALUE!	0	2.62
73698	NA	NA	1	23	4	3	2	2	1	1	2	29.1	16	138.877	2	114	114	33.9	41.4	186	NA	494	#VALUE!	4	1.22
73699	83658.1	18.3	1	20	2	3	2	2	NA	1	2	22.7	18	129.63	1	113	NA	NA	NA	NA	NA	NA	#VALUE!	0	NA
73700	NA	NA	1	0	NA	1	NA	NA	NA	NA	NA	NA	NA	#VALUE!	1	110	NA	NA	NA	NA	NA	NA	#VALUE!	0	NA
73701	NA	NA	1	47	5	5	2	2	1	1	2	24.6	21	84.6223	2	104	0.91	5.79	6.5	306	40.5	458	#VALUE!	0	1.34
73702	191792	11	2	48	2	3	2	1	1	1	1	46.2	26	110.185	2	113	NA	NA	NA	NA	NA	NA	#VALUE!	11	NA
73703	NA	NA	2	38	2	2	2	1	2	2	2	26.1	17	#VALUE!	1	108	NA	NA	NA	NA	NA	NA	#VALUE!	1	NA
73704	NA	NA	2	8	NA	3	2	NA	NA	NA	NA	15.3	NA	71.9289	1	107	NA	NA	NA	NA	NA	NA	#VALUE!	0	0.58
73705	NA	NA	1	10	NA	3	2	NA	NA	NA	NA	16.5	NA	#VALUE!	2	114	NA	NA	NA	NA	NA	NA	#VALUE!	0	1.14
73706	58151.6	28.2	1	54	4	3	1	1	1	1	2	30.8	25	120.626	1	106	NA	NA	NA	NA	NA	NA	#VALUE!	2	NA
73707	NA	NA	1	45	3	4	2	2	1	2	2	32.2	19	123.313	2	105	NA	NA	NA	NA	NA	NA	#VALUE!	4	NA
73708	NA	NA	1	69	5	1	1	1	1	1	2	25.9	26	73.1366	1	106	NA	NA	NA	NA	NA	NA	125	3	NA
73709	39546	24.8	1	64	3	4	2	1	NA	2	2	30.9	16	56.9205	1	115	NA	NA	NA	NA	NA	NA	#VALUE!	0	1
73710	NA	NA	1	2	NA	3	2	NA	NA	NA	NA	16.9	NA	#VALUE!	2	109	NA	NA	NA	NA	NA	NA	#VALUE!	0	2.3
73711	NA	NA	1	5	NA	1	2	NA	NA	NA	NA	15.3	NA	#VALUE!	1	106	NA	NA	NA	NA	NA	NA	#VALUE!	0	0.59
73712	NA	NA	1	18	NA	5	2	2	2	2	NA	27.3	25	178.021	2	118	1.57	4.01	5.98	16.6	16.3	155	#VALUE!	2	0.35
73713	NA	NA	1	3	NA	1	2	NA	NA	NA	NA	NA	NA	#VALUE!	1	111	NA	NA	NA	NA	NA	NA	#VALUE!	0	NA
73714	240671	5.2	2	29	5	3	2	2	2	2	2	26.4	13	#VALUE!	2	114	NA	NA	NA	NA	NA	NA	#VALUE!	1	NA
73715	NA	NA	2	38	4	3	1	2	1	2	2	34.6	20	151.318	1	105	NA	NA	NA	NA	NA	NA	#VALUE!	18	NA
73716	NA	NA	1	25	5	3	2	2	1	2	2	26.3	19	137.84	1	105	0.91	5.08	6.25	48	22.1	268	#VALUE!	0	0.64
73717	NA	NA	1	78	3	4	2	1	2	2	2	32.5	19	58.5692	2	108	NA	NA	NA	NA	NA	NA	93	0	NA
73718	56140.3	13.5	1	53	4	4	2	1	1	1	2	26.5	38	131.078	1	116	NA	NA	NA	NA	NA	NA	#VALUE!	0	NA
73719	NA	NA	2	11	NA	1	2	NA	NA	NA	NA	25.2	NA	117.164	1	107	NA	NA	NA	NA	NA	NA	#VALUE!	0	0.52
73720	NA	NA	1	48	3	4	1	1	1	2	2	40.9	47	230.177	2	112	0.91	4.05	5.35	91.4	23.7	431	#VALUE!	1	0.74
73721	NA	NA	2	80	3	3	2	1	NA	1	2	NA	NA	111.416	1	105	NA	NA	NA	NA	NA	NA	#VALUE!	0	NA
73722	NA	NA	2	80	4	4	2	1	1	2	2	24.6	NA	#VALUE!	2	118	1.91	92.9	13.8	243	37	1100	100	0	NA
73723	NA	NA	1	77	4	3	1	1	1	2	2	33.4	15	114.953	2	112	NA	NA	NA	NA	NA	NA	72	3	NA
73724	81810.9	2.8	1	26	4	4	2	2	1	2	2	19.2	14	93.7045	2	106	NA	NA	NA	NA	NA	NA	#VALUE!	0	0.7
73725	NA	NA	2	80	4	3	2	1	2	2	2	25.1	15	#VALUE!	2	104	NA	NA	NA	NA	NA	NA	30	22	NA
73726	NA	NA	2	67	3	1	2	2	1	2	2	23.6	19	97.7102	1	106	3.42	3.5	2.32	24.6	11.08	78.64	84	5	1.23
73727	NA	NA	2	3	NA	4	2	NA	NA	NA	NA	16.4	NA	79.6489	1	115	NA	NA	NA	NA	NA	NA	#VALUE!	0	NA
73728	NA	NA	1	16	NA	3	2	2	NA	NA	NA	21.2	16	98.4758	2	112	NA	NA	NA	NA	NA	NA	#VALUE!	0	6.42
73729	199238	33.8	1	46	4	3	2	2	1	1	2	36.2	32	146.528	1	105	NA	NA	NA	NA	NA	NA	#VALUE!	3	NA
73730	88195.7	21.6	1	48	3	1	2	1	1	1	2	26.4	22	172.5	1	106	NA	NA	NA	NA	NA	NA	#VALUE!	0	NA
73731	NA	NA	1	12	NA	5	2	NA	NA	NA	NA	18	16	161.422	2	106	0.91	7.61	7.72	50.6	22.3	543	#VALUE!	0	0.34
73732	NA	NA	1	80	3	3	2	1	1	2	2	22.5	12	39.7531	2	104	NA	NA	NA	NA	NA	NA	65	3	NA
73733	NA	NA	2	23	3	1	2	2	1	2	2	32	21	146.625	1	117	NA	NA	NA	NA	NA	NA	#VALUE!	1	NA
73734	NA	NA	2	5	NA	4	2	NA	NA	NA	NA	24.6	NA	137.209	2	105	NA	NA	NA	NA	NA	NA	#VALUE!	0	1.68
73735	NA	NA	2	29	1	2	2	2	2	2	2	37.6	41	33.7901	2	116	1.59	5.68	7.2	88.7	58.6	369	#VALUE!	1	0.36
73736	NA	NA	1	55	5	4	2	2	2	2	2	30.5	20	78.9783	1	112	NA	NA	NA	NA	NA	NA	#VALUE!	0	NA
73737	NA	NA	2	30	5	5	2	2	NA	2	2	NA	NA	#VALUE!	2	106	NA	NA	NA	NA	NA	NA	#VALUE!	0	NA
73738	NA	NA	1	29	5	4	2	2	1	2	2	44.5	36	170.349	2	114	1.97	5.23	1.24	21.1	11.08	483	#VALUE!	1	0.47
73739	44638.8	8.7	2	46	4	3	2	2	1	1	2	27.5	16	67.1315	1	108	NA	NA	NA	NA	NA	NA	#VALUE!	7	0.52
73740	NA	NA	2	57	4	5	2	1	2	2	2	27	17	#VALUE!	1	118	NA	NA	NA	NA	NA	NA	#VALUE!	0	NA
73741	NA	NA	2	47	1	1	2	1	2	2	2	33.4	19	144.796	1	117	0.91	3.02	1.24	42	24.5	219	#VALUE!	14	1.02
73742	NA	NA	2	11	NA	5	2	NA	NA	NA	NA	22.8	NA	102.233	2	112	1.63	9.41	17.5	43.8	22.3	644	#VALUE!	0	0.39
73743	NA	NA	1	0	NA	1	NA	NA	NA	NA	NA	NA	NA	#VALUE!	1	117	NA	NA	NA	NA	NA	NA	#VALUE!	0	NA
73744	NA	NA	2	0	NA	3	NA	NA	NA	NA	NA	NA	NA	129.841	2	109	NA	NA	NA	NA	NA	NA	#VALUE!	0	NA
73745	NA	NA	1	7	NA	5	2	NA	NA	NA	NA	15	NA	#VALUE!	1	113	NA	NA	NA	NA	NA	NA	#VALUE!	0	0.57
73746	NA	NA	2	64	4	3	2	2	1	1	2	19.1	13	#VALUE!	1	117	NA	NA	NA	NA	NA	NA	113	2	NA
73747	NA	NA	2	80	5	2	2	2	2	2	2	30.1	9	#VALUE!	2	114	NA	NA	NA	NA	NA	NA	#VALUE!	6	NA
73748	NA	NA	1	0	NA	4	NA	NA	NA	NA	NA	NA	NA	#VALUE!	1	115	NA	NA	NA	NA	NA	NA	#VALUE!	0	NA
73749	NA	NA	1	29	5	3	2	2	1	2	2	23.8	18	94.3878	2	105	NA	NA	NA	NA	NA	NA	#VALUE!	0	NA
73750	NA	NA	1	9	NA	5	2	NA	NA	NA	NA	15.3	NA	#VALUE!	2	115	NA	NA	NA	NA	NA	NA	#VALUE!	0	0.37
73751	NA	NA	2	61	3	3	2	2	1	1	2	30.5	17	#VALUE!	2	112	29.2	15.2	16.9	58.3	28.7	540	54	9	2.42
73752	NA	NA	2	8	NA	3	2	NA	NA	NA	NA	18.5	NA	80.2296	1	105	NA	NA	NA	NA	NA	NA	#VALUE!	0	0.64
73753	NA	NA	2	11	NA	3	2	NA	NA	NA	NA	17.4	NA	#VALUE!	1	116	2.42	3.38	7.33	44.7	15.7	165	#VALUE!	0	0.33
73754	NA	NA	1	15	NA	1	2	NA	NA	NA	NA	21.6	15	127.251	1	109	NA	NA	NA	NA	NA	NA	#VALUE!	0	NA
73755	32284.3	9.3	1	75	2	1	3	2	2	1	2	22.8	14	91.4617	2	107	NA	NA	NA	NA	NA	NA	72	6	1.43
73756	40017	8	1	56	4	3	2	2	1	1	2	25.6	18	84.9515	1	112	NA	NA	NA	NA	NA	NA	#VALUE!	1	NA
73757	131905	9.6	2	29	5	1	2	2	1	2	2	37.5	11	108.164	1	111	NA	NA	NA	NA	NA	NA	#VALUE!	4	NA
73758	NA	NA	2	15	NA	3	2	NA	NA	NA	NA	26.5	10	77.7425	2	107	NA	NA	NA	NA	NA	NA	#VALUE!	0	NA
73759	NA	NA	2	9	NA	1	2	NA	NA	NA	NA	27.2	NA	72.2087	1	108	NA	NA	NA	NA	NA	NA	#VALUE!	0	0.47
73760	NA	NA	1	64	3	3	2	2	1	1	2	21.3	14	85.4167	2	115	NA	NA	NA	NA	NA	NA	103	2	NA
73761	NA	NA	1	17	NA	1	2	2	NA	NA	NA	17.2	17	99.8243	1	106	1.92	1.97	1.24	14.2	11.08	78.64	#VALUE!	0	0.59
73762	NA	NA	1	3	NA	2	2	NA	NA	NA	NA	25.2	NA	#VALUE!	2	104	NA	NA	NA	NA	NA	NA	#VALUE!	0	NA
73763	NA	NA	2	31	4	2	2	2	2	1	2	39.7	13	72.6042	1	109	93	17.1	31.5	73.6	24.5	337	#VALUE!	0	0.58
73764	NA	NA	1	13	NA	5	2	NA	NA	NA	NA	21.1	16	129.117	2	104	NA	NA	NA	NA	NA	NA	#VALUE!	0	NA
73765	NA	NA	1	54	4	1	2	2	1	1	2	22.2	21	81.1483	1	109	NA	NA	NA	NA	NA	NA	#VALUE!	0	NA
73766	NA	NA	2	75	4	3	1	1	1	1	2	36	18	216.858	2	111	NA	NA	NA	NA	NA	NA	110	6	1.2
73767	54901.4	5.9	2	35	5	5	2	2	2	2	2	19	10	109.749	2	104	NA	NA	NA	NA	NA	NA	#VALUE!	10	NA
73768	NA	NA	2	4	NA	5	2	NA	NA	NA	NA	16.2	NA	68.9761	2	113	NA	NA	NA	NA	NA	NA	#VALUE!	0	0.48
73769	NA	NA	1	42	5	2	2	2	1	1	2	28.5	NA	#VALUE!	1	110	NA	NA	NA	NA	NA	NA	#VALUE!	25	NA
73770	NA	NA	2	50	4	3	2	1	1	2	2	40.3	16	101.074	2	112	NA	NA	NA	NA	NA	NA	#VALUE!	0	NA
73771	NA	NA	1	0	NA	3	NA	NA	NA	NA	NA	NA	NA	#VALUE!	1	114	NA	NA	NA	NA	NA	NA	#VALUE!	0	NA
73772	87604.7	5.6	2	21	4	1	2	2	1	2	2	27.3	13	#VALUE!	1	117	0.91	1.97	8.8	13.2	11.08	241	#VALUE!	0	0.27
73773	107010	10.4	2	39	4	1	2	2	1	2	2	23.4	29	182.226	1	109	0.91	2.91	1.24	11.5	11.08	197	#VALUE!	2	0.6
73774	NA	NA	2	80	4	4	1	2	1	2	2	23.4	11	#VALUE!	1	112	NA	NA	NA	NA	NA	NA	71	4	NA
73775	NA	NA	2	14	NA	4	2	NA	NA	NA	NA	20.6	14	134.748	2	105	NA	NA	NA	NA	NA	NA	#VALUE!	0	NA
73776	NA	NA	2	19	NA	2	2	2	2	2	NA	22.5	17	128.852	2	111	1.74	3.64	5.24	139	16.5	78.64	#VALUE!	6	15.15
73777	NA	NA	1	5	NA	1	2	NA	NA	NA	NA	NA	NA	#VALUE!	2	109	NA	NA	NA	NA	NA	NA	#VALUE!	0	NA
73778	NA	NA	1	62	4	1	1	1	2	1	2	52.3	14	216.399	2	118	NA	NA	NA	NA	NA	NA	77	6	NA
73779	77740.9	23	1	62	3	3	2	2	1	1	2	18.1	18	69.7472	2	112	279	35.1	56.6	48.5	72.1	760	92	2	1.47
73780	NA	NA	1	78	5	3	2	1	1	2	2	24.1	14	66.165	2	108	NA	NA	NA	NA	NA	NA	88	2	0.57
73781	189954	10	2	48	4	3	2	2	1	2	2	30.2	14	183.939	2	115	0.91	1.97	6.1	18.5	11.08	231	#VALUE!	0	0.38
73782	NA	NA	1	68	3	3	3	1	1	1	1	23.2	48	48.2963	1	108	NA	NA	NA	NA	NA	NA	80	6	NA
73783	288278	4.7	1	26	5	3	2	2	1	1	2	24.9	20	106.8	1	105	24.6	NA	16.3	4080	63.7	NA	#VALUE!	2	9.78
73784	NA	NA	2	7	NA	1	2	NA	NA	NA	NA	NA	NA	97.75	2	113	NA	NA	NA	NA	NA	NA	#VALUE!	0	NA
73785	NA	NA	1	46	5	5	2	2	1	2	2	26.2	NA	#VALUE!	1	104	NA	NA	NA	NA	NA	NA	#VALUE!	0	NA
73786	NA	NA	2	18	NA	3	2	2	2	2	NA	29.7	12	90.7803	2	107	4.61	4.11	4.49	19.3	634	2490	#VALUE!	0	0.37
73787	NA	NA	1	71	1	4	2	1	1	1	2	28.2	21	86.8711	1	114	NA	NA	NA	NA	NA	NA	38	0	NA
73788	NA	NA	2	9	NA	2	2	NA	NA	NA	NA	21.8	NA	#VALUE!	2	105	NA	NA	NA	NA	NA	NA	#VALUE!	0	1.08
73789	NA	NA	2	2	NA	4	2	NA	NA	NA	NA	NA	NA	146.665	2	104	NA	NA	NA	NA	NA	NA	#VALUE!	0	2.07
73790	272505	105.8	1	59	5	3	2	1	1	1	2	30.2	31	136.491	2	113	3.02	19	5.67	92.3	43.7	588	#VALUE!	0	1.16
73791	NA	NA	1	8	NA	4	2	NA	NA	NA	NA	NA	NA	#VALUE!	1	107	NA	NA	NA	NA	NA	NA	#VALUE!	0	NA
73792	NA	NA	2	68	5	3	2	1	1	2	1	28.9	23	#VALUE!	1	110	3.22	4.2	3.92	55.9	11.08	135	91	0	2.23
73793	NA	NA	1	10	NA	1	2	NA	NA	NA	NA	16.3	NA	#VALUE!	1	109	NA	NA	NA	NA	NA	NA	#VALUE!	0	0.44
73794	NA	NA	2	6	NA	2	2	NA	NA	NA	NA	17.2	NA	#VALUE!	2	106	3	4.52	1.24	55.3	21.1	382	#VALUE!	0	0.83
73795	NA	NA	1	59	3	3	2	2	1	1	2	29.9	39	91.9125	1	105	NA	NA	NA	NA	NA	NA	#VALUE!	1	0.91
73796	NA	NA	2	5	NA	1	2	NA	NA	NA	NA	14.5	NA	#VALUE!	1	111	NA	NA	NA	NA	NA	NA	#VALUE!	0	0.82
73797	NA	NA	2	57	4	3	1	1	2	1	1	64.7	25	#VALUE!	1	106	NA	NA	NA	NA	NA	NA	#VALUE!	20	NA
73798	NA	NA	1	11	NA	2	2	NA	NA	NA	NA	17.6	NA	#VALUE!	2	111	NA	NA	NA	NA	NA	NA	#VALUE!	0	3.81
73799	NA	NA	2	10	NA	1	2	NA	NA	NA	NA	23	NA	#VALUE!	2	111	NA	NA	NA	NA	NA	NA	#VALUE!	0	0.26
73800	NA	NA	2	54	3	3	1	1	1	1	2	54.2	36	77.7414	2	109	NA	NA	NA	NA	NA	NA	#VALUE!	13	NA
73801	54383.9	26.8	2	46	3	2	2	2	1	2	2	23	17	#VALUE!	1	108	1.75	8.26	6.03	85.4	60.3	898	#VALUE!	3	0.96
73802	NA	NA	2	18	NA	5	2	2	2	2	NA	19.2	13	#VALUE!	1	117	NA	NA	NA	NA	NA	NA	#VALUE!	2	NA
73803	NA	NA	1	14	NA	5	2	NA	NA	NA	NA	28.5	NA	#VALUE!	1	118	2.56	4.35	7.83	19.9	11.08	200	#VALUE!	0	NA
73804	NA	NA	1	55	1	1	1	2	1	1	2	30.8	46	164.764	1	109	0.91	NA	1.24	NA	484	4390	#VALUE!	13	1.61
73805	88946.3	27.3	2	30	4	3	2	2	NA	1	2	49.9	15	174.173	1	113	95.3	8.4	17.4	17.7	22.4	268	#VALUE!	0	0.21
73806	34800.6	10.8	1	63	3	4	2	1	1	1	2	32.2	24	132.708	2	114	NA	NA	NA	NA	NA	NA	83	4	NA
73807	285967	9.6	2	50	3	3	2	2	9	2	2	27.8	24	140.05	1	110	NA	NA	NA	NA	NA	NA	#VALUE!	3	0.57
73808	NA	NA	2	53	4	3	2	1	2	2	2	33.5	20	298.468	1	114	NA	NA	NA	NA	NA	NA	#VALUE!	4	NA
73809	NA	NA	2	52	4	3	2	2	1	1	2	25.6	164	112.802	1	106	NA	NA	NA	NA	NA	NA	#VALUE!	8	NA
73810	NA	NA	1	48	4	2	2	2	1	2	2	26.9	21	89.6556	1	109	NA	NA	NA	NA	NA	NA	#VALUE!	1	NA
73811	NA	NA	1	64	5	3	2	1	1	1	2	31.8	NA	#VALUE!	1	105	3.66	4.58	1.24	167	11.08	517	115	1	NA
73812	NA	NA	1	5	NA	3	2	NA	NA	NA	NA	17	NA	#VALUE!	2	107	NA	NA	NA	NA	NA	NA	#VALUE!	0	0.46
73813	173290	8.5	2	34	3	3	2	2	2	2	2	26.3	14	76.2073	2	116	NA	NA	NA	NA	NA	NA	#VALUE!	4	NA
73814	NA	NA	1	0	NA	4	NA	NA	NA	NA	NA	NA	NA	#VALUE!	1	106	NA	NA	NA	NA	NA	NA	#VALUE!	0	NA
73815	53938.4	25.9	2	72	4	4	2	1	1	1	2	25	21	#VALUE!	1	112	NA	NA	NA	NA	NA	NA	78	5	NA
73816	23949.6	13.8	1	64	3	2	2	1	1	1	2	27.8	25	86.7667	1	108	NA	NA	NA	NA	NA	NA	91	0	3.4
73817	NA	NA	1	0	NA	1	NA	NA	NA	NA	NA	NA	NA	#VALUE!	2	118	NA	NA	NA	NA	NA	NA	#VALUE!	0	NA
73818	NA	NA	1	5	NA	4	2	NA	NA	NA	NA	17.2	NA	#VALUE!	1	108	NA	NA	NA	NA	NA	NA	#VALUE!	0	1.22
73819	NA	NA	1	4	NA	2	2	NA	NA	NA	NA	15.2	NA	#VALUE!	1	108	NA	NA	NA	NA	NA	NA	#VALUE!	0	0.64
73820	NA	NA	1	56	3	3	2	1	1	2	2	28.6	28	109.931	1	113	1.66	1.97	3.96	11.2	11.08	119	#VALUE!	0	7.26
73821	NA	NA	2	56	5	3	2	2	1	2	2	28.9	NA	#VALUE!	2	113	NA	NA	NA	NA	NA	NA	#VALUE!	1	NA
73822	NA	NA	2	13	NA	4	2	NA	NA	NA	NA	18.2	NA	#VALUE!	1	106	NA	NA	NA	NA	NA	NA	#VALUE!	0	NA
73823	NA	NA	1	35	4	4	2	2	2	2	2	21.7	19	108.444	2	111	NA	NA	NA	NA	NA	NA	#VALUE!	0	NA
73824	NA	NA	1	11	NA	4	2	NA	NA	NA	NA	18.3	NA	#VALUE!	2	105	NA	NA	NA	NA	NA	NA	#VALUE!	0	3.14
73825	NA	NA	2	64	5	5	2	1	2	2	2	27.2	NA	#VALUE!	2	118	0.91	1.97	3.18	11	11.08	78.64	112	1	1.14
73826	NA	NA	2	14	NA	1	2	NA	NA	NA	NA	19.7	175	92.1775	1	116	NA	NA	NA	NA	NA	NA	#VALUE!	0	NA
73827	NA	NA	2	11	NA	1	2	NA	NA	NA	NA	19.7	NA	#VALUE!	1	108	1.77	1.97	4.95	133	74.1	807	#VALUE!	0	0.48
73828	NA	NA	2	4	NA	4	2	NA	NA	NA	NA	14.6	NA	#VALUE!	2	108	NA	NA	NA	NA	NA	NA	#VALUE!	0	0.83
73829	NA	NA	2	7	NA	5	2	NA	NA	NA	NA	17.1	NA	127.655	1	105	NA	NA	NA	NA	NA	NA	#VALUE!	0	NA
73830	NA	NA	1	64	3	5	2	2	NA	1	2	NA	NA	#VALUE!	1	110	NA	NA	NA	NA	NA	NA	#VALUE!	0	NA
73831	NA	NA	2	48	3	5	2	1	1	1	2	34.5	15	#VALUE!	1	114	NA	NA	NA	NA	NA	NA	#VALUE!	12	NA
73832	NA	NA	1	77	4	4	1	2	NA	1	2	NA	NA	#VALUE!	2	108	NA	NA	NA	NA	NA	NA	#VALUE!	0	NA
73833	NA	NA	2	34	5	5	2	2	1	2	2	18.5	12	#VALUE!	2	117	NA	NA	NA	NA	NA	NA	#VALUE!	0	1.07
73834	NA	NA	1	64	5	5	1	2	NA	2	2	22.2	23	84.6988	2	118	NA	NA	NA	NA	NA	NA	134	0	1.8
73835	NA	NA	1	13	NA	1	2	NA	NA	NA	NA	23.5	16	157.77	1	108	NA	NA	NA	NA	NA	NA	#VALUE!	0	NA
73836	NA	NA	2	9	NA	3	2	NA	NA	NA	NA	15.8	NA	115.079	2	115	NA	NA	NA	NA	NA	NA	#VALUE!	0	0.63
73837	222095	6.8	1	29	3	3	2	2	2	2	2	28.6	19	167.791	2	107	NA	NA	NA	NA	NA	NA	#VALUE!	4	NA
73838	NA	NA	2	2	NA	4	2	NA	NA	NA	NA	20.5	NA	134.105	2	116	NA	NA	NA	NA	NA	NA	#VALUE!	0	0.63
73839	160614	24.4	1	68	4	3	1	2	1	2	2	35.4	22	95.1923	2	108	NA	NA	NA	NA	NA	NA	118	3	NA
73840	NA	NA	2	77	5	3	2	1	1	1	2	31.2	16	142.622	2	115	NA	NA	NA	NA	NA	NA	116	1	NA
73841	NA	NA	1	13	NA	1	2	NA	NA	NA	NA	22.6	21	175.286	2	118	NA	NA	NA	NA	NA	NA	#VALUE!	0	NA
73842	NA	NA	1	53	1	1	2	2	1	2	2	30.4	23	121.438	1	104	0.91	12.2	6.11	230	20.1	315	#VALUE!	0	3.38
73843	NA	NA	1	42	4	5	2	2	1	2	2	28.3	43	114.333	2	112	NA	NA	NA	NA	NA	NA	#VALUE!	0	NA
73844	NA	NA	2	12	NA	3	2	NA	NA	NA	NA	27.2	24	148.993	1	115	NA	NA	NA	NA	NA	NA	#VALUE!	0	0.99
73845	NA	NA	2	70	3	3	2	1	2	2	2	39.1	20	103.222	1	112	NA	NA	NA	NA	NA	NA	111	3	NA
73846	NA	NA	2	24	4	4	2	2	1	1	2	34.4	17	97.1833	2	108	NA	NA	NA	NA	NA	NA	#VALUE!	0	NA
73847	NA	NA	1	34	2	3	2	2	1	1	2	29.6	24	137.03	2	113	NA	NA	NA	NA	NA	NA	#VALUE!	0	2.78
73848	59072.5	10.1	2	65	5	3	2	1	1	1	2	41.1	23	82.8999	1	105	0.91	12.6	5.66	41.2	NA	590	125	3	1.45
73849	NA	NA	2	16	NA	3	2	2	NA	NA	NA	19.5	14	130.253	2	112	NA	NA	NA	NA	NA	NA	#VALUE!	0	NA
73850	NA	NA	1	30	3	3	2	2	1	1	2	22.8	21	119.304	2	113	NA	NA	NA	NA	NA	NA	#VALUE!	2	NA
73851	NA	NA	2	48	5	1	2	2	1	2	2	27.9	20	118.157	1	107	NA	NA	NA	NA	NA	NA	#VALUE!	2	NA
73852	68854.7	20.7	2	40	2	1	2	2	1	2	2	30.5	21	93.7269	1	107	NA	NA	NA	NA	NA	NA	#VALUE!	6	NA
73853	NA	NA	1	13	NA	3	2	NA	NA	NA	NA	15.4	14	120.952	2	104	NA	NA	NA	NA	NA	NA	#VALUE!	0	NA
73854	NA	NA	2	1	NA	1	2	NA	NA	NA	NA	NA	NA	137.765	1	111	NA	NA	NA	NA	NA	NA	#VALUE!	0	1.04
73855	NA	NA	2	38	4	3	1	1	1	1	2	58.6	15	161.207	1	113	NA	NA	NA	NA	NA	NA	#VALUE!	11	NA
73856	NA	NA	1	0	NA	2	NA	NA	NA	NA	NA	NA	NA	#VALUE!	1	108	NA	NA	NA	NA	NA	NA	#VALUE!	0	NA
73857	NA	NA	1	23	2	1	2	2	NA	2	2	NA	NA	#VALUE!	1	109	NA	NA	NA	NA	NA	NA	#VALUE!	0	NA
73858	NA	NA	1	52	3	4	1	2	1	1	2	26.6	33	95.3119	2	112	3.36	NA	9.87	NA	NA	1860	#VALUE!	6	0.95
73859	NA	NA	1	38	4	4	2	2	1	1	2	31.5	57	143.577	2	114	NA	NA	NA	NA	NA	NA	#VALUE!	3	NA
73860	NA	NA	1	53	2	4	2	2	1	1	2	22.6	18	90.0403	1	112	NA	NA	NA	NA	NA	NA	#VALUE!	4	NA
73861	NA	NA	1	77	5	3	2	1	1	2	2	34.7	23	96.0024	2	118	2.95	15.5	1.24	284	61.8	345	118	0	2.78
73862	153396	19.9	2	61	3	3	3	2	2	2	2	44.2	17	122.04	1	115	NA	NA	NA	NA	NA	NA	115	1	NA
73863	NA	NA	1	26	5	5	2	1	1	2	2	22.2	12	115.759	1	115	NA	NA	NA	NA	NA	NA	#VALUE!	4	NA
73864	NA	NA	2	62	4	3	2	2	2	2	2	31.5	27	81.602	2	107	NA	NA	NA	NA	NA	NA	140	6	NA
73865	NA	NA	1	48	3	3	2	2	1	1	2	20.9	19	102.924	2	115	NA	NA	NA	NA	NA	NA	#VALUE!	3	NA
73866	72511.9	8.5	2	47	4	2	2	1	1	1	2	50.9	25	98.3954	1	106	NA	NA	NA	NA	NA	NA	#VALUE!	2	NA
73867	NA	NA	2	80	4	3	1	1	NA	1	1	NA	NA	90.587	1	104	NA	NA	NA	NA	NA	NA	#VALUE!	0	NA
73868	NA	NA	1	32	4	5	2	2	2	2	2	28.2	20	133.485	2	107	NA	NA	NA	NA	NA	NA	#VALUE!	21	0.62
73869	NA	NA	1	7	NA	4	2	NA	NA	NA	NA	15.8	NA	#VALUE!	2	111	7.74	7	5.77	35.4	19.4	232	#VALUE!	0	0.47
73870	NA	NA	1	38	5	3	2	2	1	2	2	30.3	26	162.991	1	110	NA	NA	NA	NA	NA	NA	#VALUE!	2	0.92
73871	NA	NA	2	28	3	3	2	2	NA	2	2	NA	NA	113.462	2	113	NA	NA	NA	NA	NA	NA	#VALUE!	0	NA
73872	27854.4	17.2	2	63	4	5	2	1	2	2	2	28.1	27	#VALUE!	2	118	NA	NA	NA	NA	NA	NA	#VALUE!	3	NA
73873	NA	NA	1	80	3	5	2	2	2	1	2	26.1	15	53.695	2	118	NA	NA	NA	NA	NA	NA	46	0	NA
73874	NA	NA	2	2	NA	3	2	NA	NA	NA	NA	16.6	NA	#VALUE!	2	113	NA	NA	NA	NA	NA	NA	#VALUE!	0	0.65
73875	NA	NA	1	43	3	2	2	2	2	1	2	28.2	34	118.427	2	107	NA	NA	NA	NA	NA	NA	#VALUE!	1	NA
73876	NA	NA	2	0	NA	3	NA	NA	NA	NA	NA	NA	NA	45.6407	2	113	NA	NA	NA	NA	NA	NA	#VALUE!	0	NA
73877	NA	NA	2	0	NA	4	NA	NA	NA	NA	NA	NA	NA	#VALUE!	1	110	NA	NA	NA	NA	NA	NA	#VALUE!	0	NA
73878	NA	NA	2	45	2	4	2	1	1	2	2	25.4	15	100.663	1	116	4.02	7.99	4.55	NA	48	211	#VALUE!	10	0.55
73879	NA	NA	2	58	4	3	2	1	1	1	2	19.3	23	#VALUE!	1	107	NA	NA	NA	NA	NA	NA	#VALUE!	14	NA
73880	70380.6	15.5	2	50	3	3	1	1	1	1	2	41.6	28	#VALUE!	2	105	NA	NA	NA	NA	NA	NA	#VALUE!	8	NA
73881	NA	NA	1	38	4	2	2	1	1	1	2	36.5	49	176.208	2	104	NA	NA	NA	NA	NA	NA	#VALUE!	20	NA
73882	NA	NA	2	25	5	3	2	2	1	2	2	26.6	29	64.9243	1	115	NA	NA	NA	NA	NA	NA	#VALUE!	4	0.37
73883	NA	NA	1	67	1	1	1	1	1	2	2	39.9	18	35.6128	1	109	NA	NA	NA	NA	NA	NA	#VALUE!	7	NA
73884	84104.9	8.2	1	43	4	1	2	2	1	2	2	30.7	69	129.109	1	111	NA	NA	NA	NA	NA	NA	#VALUE!	0	NA
73885	NA	NA	1	6	NA	3	2	NA	NA	NA	NA	13.4	NA	#VALUE!	2	107	NA	NA	NA	NA	NA	NA	#VALUE!	0	0.33
73886	NA	NA	2	64	5	2	2	1	1	2	2	31.2	20	30.2709	1	117	NA	NA	NA	NA	NA	NA	113	0	NA
73887	NA	NA	1	16	NA	3	2	2	NA	NA	NA	30.8	27	195.985	1	115	NA	NA	NA	NA	NA	NA	#VALUE!	0	1.61
73888	NA	NA	1	56	5	3	1	1	2	2	2	33	25	122.44	1	111	NA	NA	NA	NA	NA	NA	#VALUE!	0	NA
73889	NA	NA	1	15	NA	2	2	NA	NA	NA	NA	18.6	15	129.712	1	108	NA	NA	NA	NA	NA	NA	#VALUE!	0	NA
73890	NA	NA	1	16	NA	4	2	2	NA	NA	NA	42.1	22	303.111	1	104	NA	NA	NA	NA	NA	NA	#VALUE!	0	NA
73891	NA	NA	1	12	NA	4	2	NA	NA	NA	NA	20.1	15	185.447	1	107	NA	NA	NA	NA	NA	NA	#VALUE!	0	0.34
73892	NA	NA	1	15	NA	5	2	NA	NA	NA	NA	21.5	11	99.9481	2	107	NA	NA	NA	NA	NA	NA	#VALUE!	0	0.6
73893	NA	NA	1	17	NA	4	2	2	NA	NA	NA	20.7	20	107.875	1	112	NA	NA	NA	NA	NA	NA	#VALUE!	0	NA
73894	NA	NA	1	6	NA	4	2	NA	NA	NA	NA	15.8	NA	#VALUE!	2	115	NA	NA	NA	NA	NA	NA	#VALUE!	0	1.12
73895	NA	NA	1	5	NA	1	2	NA	NA	NA	NA	14.8	NA	#VALUE!	2	111	NA	NA	NA	NA	NA	NA	#VALUE!	0	0.63
73896	NA	NA	2	19	NA	1	2	2	2	2	NA	20.1	12	91.6934	2	118	1.51	1.97	1.24	67.3	17	224	#VALUE!	15	0.18
73897	NA	NA	2	11	NA	4	2	NA	NA	NA	NA	15.3	NA	#VALUE!	2	114	NA	NA	NA	NA	NA	NA	#VALUE!	0	0.6
73898	NA	NA	1	9	NA	3	2	NA	NA	NA	NA	16.3	NA	#VALUE!	1	114	NA	NA	NA	NA	NA	NA	#VALUE!	0	NA
73899	NA	NA	1	57	5	4	1	1	1	2	2	42.3	27	79.4513	2	114	NA	NA	NA	NA	NA	NA	#VALUE!	4	0.94
73900	260493	13.5	1	66	5	3	2	1	1	1	2	26.6	31	113.056	1	114	0.91	3.42	1.24	187	11.08	NA	135	0	0.98
73901	NA	NA	1	54	4	3	2	2	1	2	2	24.7	31	92.4841	2	118	NA	NA	NA	NA	NA	NA	#VALUE!	1	NA
73902	NA	NA	2	28	5	5	2	2	2	2	2	22.9	48	67.5336	1	105	0.91	1.97	1.24	NA	NA	78.64	#VALUE!	1	0.56
73903	NA	NA	2	4	NA	5	2	NA	NA	NA	NA	15.5	NA	96.0972	2	106	NA	NA	NA	NA	NA	NA	#VALUE!	0	NA
73904	NA	NA	1	17	NA	1	2	2	NA	NA	NA	20.9	24	144.476	1	118	NA	NA	NA	NA	NA	NA	#VALUE!	0	NA
73905	NA	NA	1	12	NA	1	2	NA	NA	NA	NA	20.1	NA	#VALUE!	1	118	0.91	3.45	1.24	21.9	11.08	188	#VALUE!	0	NA
73906	NA	NA	2	34	1	1	2	2	1	2	2	28.9	18	#VALUE!	1	114	NA	NA	NA	NA	NA	NA	#VALUE!	0	NA
73907	NA	NA	2	8	NA	3	2	NA	NA	NA	NA	25.4	NA	122.805	2	117	NA	NA	NA	NA	NA	NA	#VALUE!	0	NA
73908	NA	NA	1	67	3	3	2	2	1	1	2	29.9	17	88.024	1	116	NA	NA	NA	NA	NA	NA	97	1	NA
73909	NA	NA	1	0	NA	4	NA	NA	NA	NA	NA	NA	NA	#VALUE!	2	116	NA	NA	NA	NA	NA	NA	#VALUE!	0	NA
73910	34512.7	8.2	1	51	5	5	2	2	2	2	2	22.2	15	111.095	2	104	NA	NA	NA	NA	NA	NA	#VALUE!	0	NA
73911	NA	NA	1	3	NA	3	2	NA	NA	NA	NA	NA	NA	#VALUE!	2	107	NA	NA	NA	NA	NA	NA	#VALUE!	0	0.58
73912	NA	NA	1	0	NA	2	NA	NA	NA	NA	NA	NA	NA	#VALUE!	1	108	NA	NA	NA	NA	NA	NA	#VALUE!	0	NA
73913	NA	NA	1	26	3	4	2	2	2	2	2	22.8	24	167.352	2	117	NA	NA	NA	NA	NA	NA	#VALUE!	2	NA
73914	NA	NA	2	52	4	5	1	2	1	1	2	24.8	15	#VALUE!	1	112	NA	NA	NA	NA	NA	NA	#VALUE!	9	1.2
73915	NA	NA	2	14	NA	3	2	NA	NA	NA	NA	29.4	18	#VALUE!	1	113	NA	NA	NA	NA	NA	NA	#VALUE!	0	0.36
73916	70653.1	7.3	1	27	4	3	2	1	1	1	2	32.4	26	142.802	1	109	5.02	10.5	1.24	13.7	11.08	641	#VALUE!	14	1.3
73917	NA	NA	1	8	NA	3	2	NA	NA	NA	NA	14	NA	#VALUE!	2	113	NA	NA	NA	NA	NA	NA	#VALUE!	0	2.53
73918	76642.3	6.8	1	32	2	4	2	2	1	1	2	23.2	21	121.935	2	114	53.9	12.2	23.7	126	13300	233	#VALUE!	4	1.95
73919	NA	NA	1	61	4	4	2	2	1	1	2	31.1	NA	#VALUE!	2	114	NA	NA	NA	NA	NA	NA	74	10	NA
73920	NA	NA	1	18	NA	1	2	2	1	2	NA	21.1	15	118.217	1	109	NA	NA	NA	NA	NA	NA	#VALUE!	6	0.74
73921	NA	NA	2	80	5	3	2	1	1	1	2	NA	NA	103.645	2	112	0.91	1.97	1.24	19.1	11.08	78.64	68	2	NA
73922	NA	NA	2	75	4	3	3	1	1	2	2	42.7	27	#VALUE!	2	116	4.55	NA	6.5	55	41100	684	86	9	0.88
73923	NA	NA	1	4	NA	1	2	NA	NA	NA	NA	21.4	NA	#VALUE!	1	114	NA	NA	NA	NA	NA	NA	#VALUE!	0	0.42
73924	NA	NA	2	39	5	3	2	2	1	1	2	24.9	15	#VALUE!	2	118	4.07	10.9	5.94	26.8	11.08	206	#VALUE!	1	0.43
73925	NA	NA	1	60	2	2	1	1	1	1	2	28.7	17	71.3036	2	117	NA	NA	NA	NA	NA	NA	90	6	NA
73926	NA	NA	1	64	3	1	2	2	2	2	2	30.9	31	109.778	1	118	NA	NA	NA	NA	NA	NA	72	0	NA
73927	NA	NA	2	3	NA	1	2	NA	NA	NA	NA	19.9	NA	95.3889	2	110	NA	NA	NA	NA	NA	NA	#VALUE!	0	1.22
73928	94102.1	13.9	1	23	4	4	2	2	NA	2	2	32.9	28	161.949	1	115	NA	NA	NA	NA	NA	NA	#VALUE!	0	NA
73929	NA	NA	2	3	NA	1	2	NA	NA	NA	NA	18	NA	93.3111	2	111	NA	NA	NA	NA	NA	NA	#VALUE!	0	0.36
73930	63294.3	14.1	2	70	4	4	3	1	1	2	1	34.4	24	#VALUE!	2	106	NA	NA	NA	NA	NA	NA	101	0	NA
73931	89189.1	10	2	37	2	1	2	2	2	2	2	32	23	137.657	2	112	NA	NA	NA	NA	NA	NA	#VALUE!	3	NA
73932	NA	NA	1	30	3	3	2	2	1	1	2	26.4	18	155.078	1	116	39	26.4	16.3	NA	48.4	NA	#VALUE!	7	1.46
73933	NA	NA	2	10	NA	5	2	NA	NA	NA	NA	18.7	NA	86.7708	2	110	NA	NA	NA	NA	NA	NA	#VALUE!	0	0.72
73934	85469.9	18.2	1	31	3	4	2	1	1	2	2	29.7	47	142.832	1	111	0.91	4.31	1.24	82.6	46.8	711	#VALUE!	1	1.44
73935	25561.5	30.9	1	63	4	2	2	2	1	1	2	24.2	20	81.9907	2	104	NA	NA	NA	NA	NA	NA	87	0	NA
73936	NA	NA	2	3	NA	3	2	NA	NA	NA	NA	14.8	NA	#VALUE!	2	104	NA	NA	NA	NA	NA	NA	#VALUE!	0	0.61
73937	59225.6	8.8	2	41	1	1	2	2	2	2	2	22.4	18	121.407	2	115	3.89	4.58	2.51	10.1	11.08	78.64	#VALUE!	0	0.59
73938	284598	11.8	2	53	4	3	2	1	1	1	2	26.8	18	69.6921	1	113	39.9	8.34	10.6	18.7	18.1	349	#VALUE!	3	1.34
73939	NA	NA	2	6	NA	5	2	NA	NA	NA	NA	16.3	NA	#VALUE!	2	111	NA	NA	NA	NA	NA	NA	#VALUE!	0	0.84
73940	NA	NA	1	7	NA	1	2	NA	NA	NA	NA	15.3	NA	#VALUE!	2	111	2.91	4.15	8.94	124	30	372	#VALUE!	0	0.77
73941	NA	NA	1	28	3	4	2	2	2	2	2	26.1	19	136.563	1	108	NA	NA	NA	NA	NA	NA	#VALUE!	0	NA
73942	NA	NA	1	5	NA	4	2	NA	NA	NA	NA	16.2	NA	#VALUE!	2	105	NA	NA	NA	NA	NA	NA	#VALUE!	0	NA
73943	NA	NA	1	19	NA	2	2	2	2	2	NA	21.2	15	92.181	1	118	NA	NA	NA	NA	NA	NA	#VALUE!	6	NA
73944	NA	NA	1	0	NA	4	NA	NA	NA	NA	NA	NA	NA	#VALUE!	2	117	NA	NA	NA	NA	NA	NA	#VALUE!	0	NA
73945	NA	NA	1	66	4	3	1	1	1	1	2	37.6	24	88.8769	1	115	1.78	5.18	5.61	124	11.08	NA	101	1	4.69
73946	NA	NA	1	2	NA	1	2	NA	NA	NA	NA	16.6	NA	#VALUE!	1	111	NA	NA	NA	NA	NA	NA	#VALUE!	0	0.94
73947	NA	NA	1	1	NA	1	2	NA	NA	NA	NA	NA	NA	#VALUE!	1	109	NA	NA	NA	NA	NA	NA	#VALUE!	0	NA
73948	NA	NA	2	4	NA	4	2	NA	NA	NA	NA	15.9	NA	75.5454	1	112	NA	NA	NA	NA	NA	NA	#VALUE!	0	NA
73949	NA	NA	1	48	3	1	2	1	1	1	2	32	20	156.652	1	111	NA	NA	NA	NA	NA	NA	#VALUE!	1	NA
73950	NA	NA	1	3	NA	3	2	NA	NA	NA	NA	17.3	NA	#VALUE!	2	107	NA	NA	NA	NA	NA	NA	#VALUE!	0	0.71
73951	NA	NA	1	14	NA	2	2	NA	NA	NA	NA	20.9	11	181.53	2	108	NA	NA	NA	NA	NA	NA	#VALUE!	0	NA
73952	NA	NA	1	42	4	1	2	1	1	1	2	39.2	64	189.628	2	118	1.88	1.97	18.8	57.3	43.1	689	#VALUE!	9	0.65
73953	NA	NA	2	13	NA	4	2	NA	NA	NA	NA	19.7	11	#VALUE!	1	112	NA	NA	NA	NA	NA	NA	#VALUE!	0	0.71
73954	NA	NA	2	45	4	3	2	2	1	1	2	23.9	15	154.3	1	104	NA	NA	NA	NA	NA	NA	#VALUE!	0	NA
73955	NA	NA	2	31	5	4	2	2	1	2	2	29	11	161.183	1	115	3.5	5.02	4.27	59.5	24.7	605	#VALUE!	3	0.34
73956	NA	NA	1	4	NA	5	2	NA	NA	NA	NA	NA	NA	#VALUE!	2	115	NA	NA	NA	NA	NA	NA	#VALUE!	0	NA
73957	NA	NA	2	26	3	5	2	2	1	2	2	23	15	88.9211	2	118	NA	NA	NA	NA	NA	NA	#VALUE!	2	NA
73958	NA	NA	2	16	NA	4	2	2	NA	NA	NA	36.7	12	123.216	2	116	3.46	9.1	4.44	44.2	20.7	306	#VALUE!	0	0.29
73959	NA	NA	1	5	NA	4	2	NA	NA	NA	NA	15.2	NA	#VALUE!	1	112	NA	NA	NA	NA	NA	NA	#VALUE!	0	NA
73960	NA	NA	2	11	NA	3	2	NA	NA	NA	NA	14.9	NA	144.861	1	104	0.91	1.97	3.35	36	35.2	335	#VALUE!	0	NA
73961	NA	NA	1	7	NA	4	2	NA	NA	NA	NA	22.8	NA	#VALUE!	1	108	NA	NA	NA	NA	NA	NA	#VALUE!	0	1.73
73962	50112.9	10.9	1	49	3	4	2	2	1	1	2	31.9	46	147.454	1	112	4.18	3.45	5.86	55.1	11.08	247	#VALUE!	1	1.23
73963	NA	NA	1	16	NA	5	2	2	NA	NA	NA	24.5	47	167.48	2	108	2.1	1.97	6.55	23.4	235	322	#VALUE!	0	0.28
73964	NA	NA	1	45	5	4	2	1	1	2	2	29.9	17	76.425	2	110	NA	NA	NA	NA	NA	NA	#VALUE!	7	NA
73965	NA	NA	1	0	NA	3	NA	NA	NA	NA	NA	NA	NA	#VALUE!	2	107	NA	NA	NA	NA	NA	NA	#VALUE!	0	NA
73966	NA	NA	1	7	NA	1	2	NA	NA	NA	NA	25.2	NA	#VALUE!	1	111	NA	NA	NA	NA	NA	NA	#VALUE!	0	0.56
73967	NA	NA	1	9	NA	5	2	NA	NA	NA	NA	19.6	NA	#VALUE!	1	117	1.44	5.99	8.82	70.5	30.5	403	#VALUE!	0	NA
73968	NA	NA	1	15	NA	4	2	NA	NA	NA	NA	20.8	20	129.493	2	110	NA	NA	NA	NA	NA	NA	#VALUE!	0	0.32
73969	NA	NA	1	0	NA	3	NA	NA	NA	NA	NA	NA	NA	#VALUE!	2	116	NA	NA	NA	NA	NA	NA	#VALUE!	0	NA
73970	NA	NA	1	10	NA	2	2	NA	NA	NA	NA	18.6	NA	#VALUE!	2	105	NA	NA	NA	NA	NA	NA	#VALUE!	0	3.08
73971	NA	NA	2	15	NA	4	2	NA	NA	NA	NA	32.6	19	110.069	1	114	2.06	15.4	11	113	116	884	#VALUE!	0	0.29
73972	NA	NA	2	2	NA	1	2	NA	NA	NA	NA	17.9	NA	#VALUE!	2	109	NA	NA	NA	NA	NA	NA	#VALUE!	0	0.6
73973	NA	NA	2	75	4	4	2	1	2	2	2	29.5	NA	#VALUE!	2	117	NA	NA	NA	NA	NA	NA	85	0	NA
73974	146912	44.5	1	34	5	1	2	2	1	2	2	31.2	24	242.566	1	111	2.67	5.64	27.2	40	64.8	1460	#VALUE!	6	0.42
73975	100642	68.4	2	64	4	3	2	1	1	1	2	25.4	48	#VALUE!	2	115	NA	NA	NA	NA	NA	NA	#VALUE!	3	2.66
73976	NA	NA	2	11	NA	5	2	NA	NA	NA	NA	23.5	NA	#VALUE!	1	112	3.05	13.2	8.88	101	40.3	967	#VALUE!	0	1.2
73977	42714	6.1	1	30	5	5	2	2	2	1	2	24.5	30	128.655	2	106	NA	NA	NA	NA	NA	NA	#VALUE!	1	NA
73978	NA	NA	2	10	NA	5	2	NA	NA	NA	NA	17	NA	128.95	1	104	NA	NA	NA	NA	NA	NA	#VALUE!	0	0.66
73979	NA	NA	2	61	3	3	2	1	1	2	2	25.9	33	#VALUE!	2	105	NA	NA	NA	NA	NA	NA	121	2	1.49
73980	NA	NA	1	43	1	2	2	2	2	1	2	22	15	90.2639	1	104	NA	NA	NA	NA	NA	NA	#VALUE!	4	6.69
73981	31823.6	10.7	2	36	3	5	2	2	1	2	2	28	7	#VALUE!	1	118	NA	NA	NA	NA	NA	NA	#VALUE!	1	0.67
73982	NA	NA	1	13	NA	4	2	NA	NA	NA	NA	26.4	14	212.927	2	104	7.08	19.1	8.77	NA	NA	561	#VALUE!	0	0.84
73983	NA	NA	2	18	NA	4	2	2	2	2	NA	30.1	NA	76.7243	1	117	1.59	3.88	1.24	16.9	11.08	956	#VALUE!	3	NA
73984	NA	NA	1	5	NA	3	2	NA	NA	NA	NA	16.7	NA	#VALUE!	2	112	NA	NA	NA	NA	NA	NA	#VALUE!	0	NA
73985	NA	NA	2	43	2	2	1	1	2	2	2	38.4	13	180.988	2	108	NA	NA	NA	NA	NA	NA	#VALUE!	1	NA
73986	NA	NA	2	7	NA	4	2	NA	NA	NA	NA	14	NA	#VALUE!	2	106	4.14	6.54	6.74	96.3	17.5	575	#VALUE!	0	0.5
73987	NA	NA	1	56	4	1	2	1	1	2	2	34.9	44	81.6667	1	109	NA	NA	NA	NA	NA	NA	#VALUE!	6	NA
73988	NA	NA	1	4	NA	3	2	NA	NA	NA	NA	16.6	NA	#VALUE!	1	104	NA	NA	NA	NA	NA	NA	#VALUE!	0	0.61
73989	NA	NA	1	0	NA	3	NA	NA	NA	NA	NA	NA	NA	#VALUE!	2	109	NA	NA	NA	NA	NA	NA	#VALUE!	0	NA
73990	NA	NA	2	50	5	5	3	2	2	2	2	25.5	37	69.4167	2	106	NA	NA	NA	NA	NA	NA	#VALUE!	2	1.38
73991	NA	NA	2	8	NA	1	2	NA	NA	NA	NA	23.2	NA	#VALUE!	1	106	2.13	9.51	8.09	103	29.1	654	#VALUE!	0	1.03
73992	82393.5	11.7	1	20	4	3	2	2	2	2	2	18.4	19	105.439	1	107	0.91	1.97	2.55	NA	25.9	232	#VALUE!	0	0.48
73993	NA	NA	1	57	4	3	2	2	1	1	2	26.7	27	94.6749	1	104	NA	NA	NA	NA	NA	NA	#VALUE!	1	NA
73994	NA	NA	1	36	3	5	2	2	1	1	2	26.8	19	151.752	2	109	0.91	NA	1.24	271	33.3	217	#VALUE!	3	1.27
73995	39425.9	20.9	2	40	5	5	2	2	1	2	2	23.5	18	89.6228	1	117	NA	NA	NA	NA	NA	NA	#VALUE!	1	0.75
73996	NA	NA	2	17	NA	3	2	2	NA	NA	NA	21.2	NA	80.4737	2	115	NA	NA	NA	NA	NA	NA	#VALUE!	0	NA
73997	NA	NA	1	17	NA	1	2	2	NA	NA	NA	22	16	115.656	1	106	NA	NA	NA	NA	NA	NA	#VALUE!	0	0.37
73998	67610.4	5	2	32	4	4	2	2	1	2	2	28	17	106.613	2	116	1.72	10.6	8.39	36.9	32.3	1140	#VALUE!	0	0.59
73999	221139	19.3	1	66	5	3	2	2	1	2	2	26.2	19	81.4881	1	104	NA	NA	NA	NA	NA	NA	129	1	NA
74000	NA	NA	1	14	NA	3	2	NA	NA	NA	NA	17.3	16	114.722	1	107	NA	NA	NA	NA	NA	NA	#VALUE!	0	NA
74001	NA	NA	1	48	4	4	1	1	1	1	2	42.4	24	166.359	2	118	NA	NA	NA	NA	NA	NA	#VALUE!	4	NA
74002	28687.7	16.4	1	63	2	4	2	2	1	1	2	39	24	158.721	2	108	NA	NA	NA	NA	NA	NA	93	0	1.15
74003	NA	NA	2	68	3	4	1	1	2	1	2	35	17	97.5139	1	115	NA	NA	NA	NA	NA	NA	66	10	NA
74004	NA	NA	2	31	5	4	2	2	NA	2	2	31.2	14	141.405	2	114	NA	NA	NA	NA	NA	NA	#VALUE!	0	0.68
74005	NA	NA	1	23	4	3	2	2	1	2	2	20.7	23	105.472	2	105	12.4	17.2	16.8	51.1	39.8	1310	#VALUE!	1	1.16
74006	103818	7.8	2	34	2	4	2	1	2	1	2	35.7	21	98.6607	1	107	66.2	14.4	16.9	26.3	17.9	299	#VALUE!	0	0.59
74007	136321	45.4	2	71	4	3	2	2	1	1	2	33.3	15	167.503	1	116	NA	NA	NA	NA	NA	NA	110	1	1.92
74008	NA	NA	2	49	4	3	2	1	1	1	2	31.4	16	89.6509	2	112	NA	NA	NA	NA	NA	NA	#VALUE!	3	0.79
74009	NA	NA	2	6	NA	3	2	NA	NA	NA	NA	15	NA	221.476	2	109	NA	NA	NA	NA	NA	NA	#VALUE!	0	0.25
74010	NA	NA	1	40	3	3	2	2	2	2	2	28.9	25	142.94	2	109	1.31	1.97	1.24	33.2	11.08	78.64	#VALUE!	7	0.92
74011	0	NA	1	55	5	4	1	1	1	2	2	29.6	15	46.265	1	112	NA	NA	NA	NA	NA	NA	#VALUE!	0	NA
74012	NA	NA	2	68	1	1	1	1	2	2	2	30.4	24	#VALUE!	1	114	NA	NA	NA	NA	NA	NA	#VALUE!	9	NA
74013	NA	NA	2	56	4	3	2	2	1	1	2	23.1	12	121.499	2	112	NA	NA	NA	NA	NA	NA	#VALUE!	2	NA
74014	NA	NA	1	60	1	1	1	1	2	1	2	28.7	44	72.9391	2	118	NA	NA	NA	NA	NA	NA	83	5	NA
74015	NA	NA	2	2	NA	3	2	NA	NA	NA	NA	20.2	NA	92.129	1	109	NA	NA	NA	NA	NA	NA	#VALUE!	0	3.14
74016	NA	NA	1	49	5	5	2	2	1	2	2	22.6	NA	#VALUE!	1	115	NA	NA	NA	NA	NA	NA	#VALUE!	8	NA
74017	NA	NA	2	18	NA	5	2	2	2	2	NA	31.9	17	61.9982	1	118	NA	NA	NA	NA	NA	NA	#VALUE!	3	NA
74018	111628	7	1	22	4	4	2	1	1	1	2	35	25	180.619	1	110	NA	NA	NA	NA	NA	NA	#VALUE!	0	NA
74019	NA	NA	2	17	NA	1	2	2	NA	NA	NA	19.2	11	#VALUE!	2	118	NA	NA	NA	NA	NA	NA	#VALUE!	0	NA
74020	NA	NA	2	4	NA	3	2	NA	NA	NA	NA	NA	NA	173.941	1	110	NA	NA	NA	NA	NA	NA	#VALUE!	0	NA
74021	NA	NA	1	16	NA	1	2	2	NA	NA	NA	25.4	22	183.847	1	109	NA	NA	NA	NA	NA	NA	#VALUE!	0	NA
74022	NA	NA	2	66	1	1	2	2	2	1	2	30.8	29	136.614	1	107	NA	NA	NA	NA	NA	NA	#VALUE!	17	4.23
74023	NA	NA	1	19	NA	3	2	2	1	2	NA	26.4	21	113.202	1	109	NA	NA	NA	NA	NA	NA	#VALUE!	1	0.49
74024	NA	NA	1	3	NA	5	2	NA	NA	NA	NA	19.5	NA	#VALUE!	2	115	NA	NA	NA	NA	NA	NA	#VALUE!	0	1.38
74025	NA	NA	1	45	4	3	2	2	1	1	2	27.7	17	126.881	2	116	90	14.9	22.7	229	58.1	289	#VALUE!	7	1.01
74026	NA	NA	1	11	NA	2	2	NA	NA	NA	NA	15	NA	#VALUE!	1	108	4.65	6.01	7.81	38.4	44.6	244	#VALUE!	0	0.33
74027	NA	NA	1	42	2	4	2	2	1	2	2	20.5	16	70.2181	2	113	NA	NA	NA	NA	NA	NA	#VALUE!	0	NA
74028	NA	NA	2	57	2	4	1	1	2	2	1	20.8	8	107.849	2	114	NA	NA	NA	NA	NA	NA	#VALUE!	0	NA
74029	NA	NA	1	22	4	4	2	2	1	2	2	25.2	26	101.043	2	104	0.91	1.97	1.24	20.1	11.08	NA	#VALUE!	1	1.99
74030	NA	NA	1	0	NA	3	NA	NA	NA	NA	NA	NA	NA	#VALUE!	2	107	NA	NA	NA	NA	NA	NA	#VALUE!	0	NA
74031	NA	NA	2	19	NA	4	2	2	2	2	NA	19	17	22.9806	1	117	NA	NA	NA	NA	NA	NA	#VALUE!	1	0.37
74032	NA	NA	2	47	5	3	1	2	1	2	2	31.9	22	85.8868	1	116	0.91	2.85	3.91	35.3	34.3	666	#VALUE!	0	0.33
74033	NA	NA	1	80	5	3	2	1	1	2	2	24.2	20	43.2	2	108	3.02	5.82	4.34	33.1	17.5	171	74	3	1.14
74034	NA	NA	2	0	NA	1	NA	NA	NA	NA	NA	NA	NA	73.7031	1	111	NA	NA	NA	NA	NA	NA	#VALUE!	0	NA
74035	NA	NA	2	3	NA	4	2	NA	NA	NA	NA	17.5	NA	134.284	2	115	NA	NA	NA	NA	NA	NA	#VALUE!	0	0.55
74036	78685.9	9.9	1	43	2	4	2	2	2	2	2	35.6	36	146.174	2	115	NA	NA	NA	NA	NA	NA	#VALUE!	0	NA
74037	NA	NA	1	20	4	1	2	2	2	2	2	21.3	15	115.217	2	115	2.05	3.28	5.55	50.4	17.2	78.64	#VALUE!	1	0.6
74038	NA	NA	2	54	4	4	2	1	2	2	2	38.4	23	#VALUE!	2	106	1.9	NA	7.65	4.96	NA	NA	#VALUE!	11	0.68
74039	NA	NA	2	10	NA	4	2	NA	NA	NA	NA	21.3	NA	124.248	2	105	NA	NA	NA	NA	NA	NA	#VALUE!	0	0.37
74040	NA	NA	1	4	NA	2	2	NA	NA	NA	NA	15.9	NA	#VALUE!	2	110	NA	NA	NA	NA	NA	NA	#VALUE!	0	0.46
74041	NA	NA	1	60	3	1	1	2	1	1	2	27.4	37	95.2381	2	107	NA	NA	NA	NA	NA	NA	105	2	0.99
74042	NA	NA	2	41	5	5	2	2	2	2	2	32.2	NA	#VALUE!	2	104	NA	NA	NA	NA	NA	NA	#VALUE!	0	NA
74043	NA	NA	2	14	NA	1	2	NA	NA	NA	NA	22.9	NA	#VALUE!	2	117	NA	NA	NA	NA	NA	NA	#VALUE!	0	NA
74044	NA	NA	1	73	3	3	2	1	1	1	2	18	20	45.78	2	114	NA	NA	NA	NA	NA	NA	63	0	9.49
74045	138188	9.2	1	38	1	1	2	2	1	2	2	42.7	31	184.826	2	111	NA	NA	NA	NA	NA	NA	#VALUE!	0	NA
74046	129625	8	2	41	4	3	2	2	1	1	2	23.7	13	#VALUE!	1	112	NA	NA	NA	NA	NA	NA	#VALUE!	1	0.65
74047	48684.5	5.8	2	40	2	1	2	2	1	2	2	26.4	28	38.913	2	114	NA	NA	NA	NA	NA	NA	#VALUE!	3	1.46
74048	NA	NA	1	80	3	3	2	1	2	1	2	26.4	18	48.1144	2	107	NA	3.99	5.65	56	428	452	58	9	1.27
74049	NA	NA	2	62	5	4	2	2	2	2	2	16.8	12	117.71	2	117	2.53	5.25	4.89	48.2	21.4	375	75	7	0.76
74050	NA	NA	2	44	4	3	2	2	1	2	2	25.1	14	150.694	1	105	0.91	1.97	1.24	210	4100	NA	#VALUE!	3	0.51
74051	NA	NA	2	20	4	5	2	2	1	2	2	27.7	38	40.8972	2	104	NA	NA	NA	NA	NA	NA	#VALUE!	0	NA
74052	NA	NA	2	19	NA	4	2	2	NA	2	NA	17	NA	35.6171	1	112	NA	NA	NA	NA	NA	NA	#VALUE!	0	NA
74053	NA	NA	2	10	NA	4	2	NA	NA	NA	NA	15	NA	90.1205	1	106	NA	NA	NA	NA	NA	NA	#VALUE!	0	0.37
74054	199361	5.6	2	40	3	3	2	1	1	1	2	23.9	16	133.675	2	116	2.56	7.49	5.77	35.6	246	645	#VALUE!	4	0.3
74055	NA	NA	1	57	1	1	2	2	1	1	2	26.1	NA	#VALUE!	1	115	2.78	11	1.24	187	NA	NA	#VALUE!	0	NA
74056	112566	13.8	1	38	2	2	2	2	1	2	2	29.9	47	144.886	2	112	NA	NA	NA	NA	NA	NA	#VALUE!	0	0.66
74057	42896.8	7.1	2	63	5	4	2	1	2	2	2	47.2	13	101.528	2	110	54.3	41.8	8.89	44.8	27.4	545	122	0	1.28
74058	NA	NA	2	60	2	4	2	2	2	1	2	34.2	183	#VALUE!	2	110	NA	NA	NA	NA	NA	NA	76	2	NA
74059	NA	NA	1	57	5	3	2	2	1	2	2	28.2	20	128.371	1	118	NA	NA	NA	NA	NA	NA	#VALUE!	6	1.47
74060	NA	NA	2	8	NA	3	2	NA	NA	NA	NA	14.3	NA	164.393	2	104	NA	NA	NA	NA	NA	NA	#VALUE!	0	0.65
74061	NA	NA	2	12	NA	4	2	NA	NA	NA	NA	17.6	13	103.516	2	114	NA	NA	NA	NA	NA	NA	#VALUE!	0	NA
74062	NA	NA	2	67	2	5	1	1	2	2	2	31.7	21	109.115	1	118	NA	NA	NA	NA	NA	NA	#VALUE!	3	1.04
74063	NA	NA	1	49	5	5	2	2	NA	1	2	NA	NA	#VALUE!	1	104	NA	NA	NA	NA	NA	NA	#VALUE!	0	NA
74064	NA	NA	1	17	NA	5	2	2	NA	NA	NA	16.1	9	97.2801	2	117	1.99	1.97	1.24	8.46	11.08	NA	#VALUE!	0	2.18
74065	77100.9	17.3	2	71	5	3	2	2	1	2	2	23	21	24.2748	1	104	NA	NA	NA	NA	NA	NA	106	0	NA
74066	NA	NA	1	56	3	2	2	1	NA	1	2	28.8	NA	#VALUE!	2	117	3.27	7.82	6.12	55.1	34.6	539	#VALUE!	0	2.57
74067	NA	NA	2	2	NA	3	2	NA	NA	NA	NA	17.3	NA	82.6881	2	107	NA	NA	NA	NA	NA	NA	#VALUE!	0	0.44
74068	NA	NA	2	5	NA	3	2	NA	NA	NA	NA	24.8	NA	64.5557	2	109	NA	NA	NA	NA	NA	NA	#VALUE!	0	NA
74069	NA	NA	2	0	NA	3	NA	NA	NA	NA	NA	NA	NA	#VALUE!	2	115	NA	NA	NA	NA	NA	NA	#VALUE!	0	NA
74070	259605	20.1	2	59	5	3	2	2	2	2	2	40.7	17	#VALUE!	1	104	NA	NA	NA	NA	NA	NA	#VALUE!	7	NA
74071	NA	NA	2	3	NA	3	2	NA	NA	NA	NA	15.2	NA	#VALUE!	1	110	NA	NA	NA	NA	NA	NA	#VALUE!	0	0.84
74072	49038.3	14.8	1	63	4	4	2	2	1	1	2	24.3	26	93.1793	2	111	NA	NA	NA	NA	NA	NA	91	0	2.96
74073	NA	NA	1	0	NA	4	NA	NA	NA	NA	NA	NA	NA	#VALUE!	1	112	NA	NA	NA	NA	NA	NA	#VALUE!	0	NA
74074	NA	NA	2	4	NA	1	2	NA	NA	NA	NA	20.2	NA	#VALUE!	1	107	NA	NA	NA	NA	NA	NA	#VALUE!	0	NA
74075	NA	NA	1	59	2	4	2	1	1	1	2	38.6	22	80.2911	2	105	11.8	14.6	21.6	83	20100	NA	#VALUE!	4	6.33
74076	NA	NA	2	4	NA	1	2	NA	NA	NA	NA	16.5	NA	#VALUE!	1	111	NA	NA	NA	NA	NA	NA	#VALUE!	0	0.67
74077	113134	12.8	1	26	2	3	2	2	1	1	2	27.3	26	114.984	2	106	NA	NA	NA	NA	NA	NA	#VALUE!	8	1.52
74078	200424	18.6	1	63	4	3	2	2	1	2	2	23.9	18	64.6441	2	107	NA	NA	NA	NA	NA	NA	114	4	NA
74079	NA	NA	2	2	NA	1	2	NA	NA	NA	NA	14.7	NA	#VALUE!	1	113	NA	NA	NA	NA	NA	NA	#VALUE!	0	0.59
74080	NA	NA	2	5	NA	3	2	NA	NA	NA	NA	13.4	NA	97.7362	2	107	NA	NA	NA	NA	NA	NA	#VALUE!	0	0.68
74081	NA	NA	1	80	4	3	2	1	2	2	2	30.2	18	67.7729	1	116	NA	NA	NA	NA	NA	NA	98	0	NA
74082	NA	NA	1	4	NA	5	2	NA	NA	NA	NA	14.7	NA	#VALUE!	1	112	NA	NA	NA	NA	NA	NA	#VALUE!	0	0.95
74083	NA	NA	2	67	4	4	2	2	1	2	2	30.1	13	#VALUE!	2	106	4.05	3.01	4.03	29.2	11.08	463	126	1	0.92
74084	NA	NA	1	1	NA	5	2	NA	NA	NA	NA	NA	NA	#VALUE!	1	105	NA	NA	NA	NA	NA	NA	#VALUE!	0	NA
74085	NA	NA	2	80	4	3	2	1	2	2	9	32.1	31	#VALUE!	2	105	NA	NA	NA	NA	NA	NA	79	11	1
74086	NA	NA	1	6	NA	4	2	NA	NA	NA	NA	20.9	NA	#VALUE!	2	108	NA	NA	NA	NA	NA	NA	#VALUE!	0	0.54
74087	NA	NA	2	59	1	1	1	2	2	2	2	25.9	16	#VALUE!	1	107	0.91	1.97	1.24	123	11.08	278	#VALUE!	0	0.68
74088	NA	NA	1	12	NA	1	1	NA	NA	NA	NA	19.2	NA	#VALUE!	1	107	NA	NA	NA	NA	NA	NA	#VALUE!	0	NA
74089	NA	NA	1	11	NA	4	2	NA	NA	NA	NA	19.1	NA	#VALUE!	1	114	3.28	12.5	10.9	23.8	11.08	189	#VALUE!	0	0.47
74090	NA	NA	2	80	5	3	2	1	2	2	2	26.4	17	75.2344	2	105	6.57	6.95	8.29	29.5	11.08	159	88	5	1.77
74091	NA	NA	2	19	NA	5	2	2	1	1	NA	29.8	23	#VALUE!	1	105	37.9	23.7	44.9	91.4	42.3	724	#VALUE!	4	0.72
74092	NA	NA	2	6	NA	4	2	NA	NA	NA	NA	22	NA	#VALUE!	2	108	NA	NA	NA	NA	NA	NA	#VALUE!	0	0.53
74093	NA	NA	1	4	NA	1	2	NA	NA	NA	NA	20.9	NA	#VALUE!	1	107	NA	NA	NA	NA	NA	NA	#VALUE!	0	0.65
74094	NA	NA	1	7	NA	4	2	NA	NA	NA	NA	19.8	NA	#VALUE!	1	114	NA	NA	NA	NA	NA	NA	#VALUE!	0	1.02
74095	NA	NA	2	12	NA	2	2	NA	NA	NA	NA	16.8	NA	#VALUE!	2	106	NA	NA	NA	NA	NA	NA	#VALUE!	0	NA
74096	NA	NA	1	53	2	3	2	2	1	1	2	26.9	NA	#VALUE!	1	113	4.21	7.92	5.13	75	11.08	164	#VALUE!	0	NA
74097	146777	8.7	2	40	4	3	2	2	1	1	2	37	12	#VALUE!	1	116	NA	NA	NA	NA	NA	NA	#VALUE!	2	NA
74098	NA	NA	1	0	NA	1	NA	NA	NA	NA	NA	NA	NA	#VALUE!	1	107	NA	NA	NA	NA	NA	NA	#VALUE!	0	NA
74099	61154.9	9.1	1	44	3	1	2	2	1	1	2	28.7	28	112.083	2	106	1.42	4.52	4.87	53	22.2	215	#VALUE!	1	1.8
74100	NA	NA	1	69	1	4	2	2	1	1	2	31.7	NA	#VALUE!	1	114	NA	NA	NA	NA	NA	NA	49	0	NA
74101	NA	NA	2	34	3	5	2	2	1	1	2	27.7	43	#VALUE!	1	118	14	5.03	8.52	117	11.08	78.64	#VALUE!	2	0.63
74102	NA	NA	2	18	NA	4	2	2	2	2	NA	43.8	39	95.2708	1	114	NA	NA	NA	NA	NA	NA	#VALUE!	1	NA
74103	NA	NA	2	17	NA	2	2	2	NA	NA	NA	27.1	42	#VALUE!	2	118	NA	NA	NA	NA	NA	NA	#VALUE!	0	NA
74104	NA	NA	2	8	NA	5	2	NA	NA	NA	NA	16.5	NA	155.396	1	118	NA	NA	NA	NA	NA	NA	#VALUE!	0	0.48
74105	NA	NA	2	0	NA	4	NA	NA	NA	NA	NA	NA	NA	169.809	1	104	NA	NA	NA	NA	NA	NA	#VALUE!	0	NA
74106	NA	NA	2	10	NA	4	2	NA	NA	NA	NA	18.4	NA	138.238	2	104	1.33	1.97	6.04	44	23.2	236	#VALUE!	0	0.64
74107	NA	NA	1	4	NA	3	2	NA	NA	NA	NA	NA	NA	#VALUE!	2	109	NA	NA	NA	NA	NA	NA	#VALUE!	0	0.76
74108	NA	NA	2	1	NA	4	2	NA	NA	NA	NA	NA	NA	#VALUE!	2	106	NA	NA	NA	NA	NA	NA	#VALUE!	0	NA
74109	NA	NA	2	59	3	3	2	1	1	2	2	24.9	22	#VALUE!	1	118	NA	NA	NA	NA	NA	NA	#VALUE!	4	1
74110	NA	NA	1	60	3	2	2	2	1	1	2	24.3	41	88.8889	1	106	NA	NA	NA	NA	NA	NA	71	0	1.14
74111	NA	NA	2	61	4	5	2	2	2	2	2	23.9	11	#VALUE!	1	117	0.91	1.97	1.24	9.95	11.08	282	87	5	1.21
74112	107754	8.2	2	28	4	2	2	1	NA	2	2	39.9	14	90.6086	2	113	NA	NA	NA	NA	NA	NA	#VALUE!	0	NA
74113	NA	NA	1	17	NA	3	2	2	NA	NA	NA	28.1	23	150.267	2	115	NA	NA	NA	NA	NA	NA	#VALUE!	0	NA
74114	NA	NA	2	9	NA	4	2	NA	NA	NA	NA	14.9	NA	69.1319	2	111	NA	NA	NA	NA	NA	NA	#VALUE!	0	0.45
74115	NA	NA	1	27	1	1	2	2	1	1	2	25.3	31	123.792	2	106	19.7	19.1	26.1	481	30.5	470	#VALUE!	3	3.08
74116	NA	NA	1	25	4	2	2	2	1	2	2	30.3	18	141.774	1	109	NA	NA	NA	NA	NA	NA	#VALUE!	4	NA
74117	NA	NA	2	8	NA	4	2	NA	NA	NA	NA	15.6	NA	#VALUE!	1	108	NA	NA	NA	NA	NA	NA	#VALUE!	0	1.03
74118	98785.2	10.5	2	35	3	1	2	2	NA	2	2	27.3	17	105.223	1	109	NA	NA	NA	NA	NA	NA	#VALUE!	0	0.4
74119	112406	5	2	32	1	1	2	2	1	2	2	36.1	18	120.508	1	110	NA	NA	NA	NA	NA	NA	#VALUE!	3	NA
74120	NA	NA	1	80	4	3	2	2	2	2	2	31.2	24	93.1911	2	109	NA	NA	NA	NA	NA	NA	71	0	NA
74121	NA	NA	2	9	NA	3	2	NA	NA	NA	NA	12.9	NA	135.807	1	104	NA	NA	NA	NA	NA	NA	#VALUE!	0	NA
74122	97142	38.1	2	71	4	3	2	2	1	2	2	20.2	17	243.5	1	117	1.75	1.97	1.24	42.9	NA	NA	78	0	1.77
74123	76415.4	21.8	2	21	4	2	2	2	1	1	2	23.5	27	79.2124	2	117	NA	NA	NA	NA	NA	NA	#VALUE!	5	NA
74124	106854	5.6	2	28	4	2	2	2	2	2	2	23	12	#VALUE!	1	106	NA	NA	NA	NA	NA	NA	#VALUE!	1	NA
74125	NA	NA	2	39	3	3	2	2	1	2	2	35.5	17	48.6877	2	116	NA	NA	NA	NA	NA	NA	#VALUE!	3	0.66
74126	NA	NA	2	53	4	4	2	1	2	2	2	42.6	16	124.578	1	114	NA	NA	NA	NA	NA	NA	#VALUE!	2	NA
74127	104444	11.5	2	33	3	4	2	2	2	1	2	28.1	14	108.637	2	115	NA	NA	NA	NA	NA	NA	#VALUE!	0	NA
74128	48370.1	54	2	71	3	4	2	1	2	2	2	26.9	20	133.315	2	104	2.91	2.95	5.63	11.8	11.08	78.64	33	8	2.58
74129	48835.8	6.7	1	56	1	5	2	1	NA	1	2	NA	29	#VALUE!	1	106	NA	NA	NA	NA	NA	NA	#VALUE!	0	NA
74130	NA	NA	1	12	NA	4	2	NA	NA	NA	NA	14.5	16	134.603	2	111	NA	NA	NA	NA	NA	NA	#VALUE!	0	NA
74131	91163.7	5.2	2	24	4	1	2	2	1	2	2	29.5	11	56.2968	1	118	0.91	8.32	6.36	65.9	41.7	849	#VALUE!	6	0.73
74132	NA	NA	2	62	2	4	2	1	2	2	2	33.1	18	#VALUE!	2	116	3.75	4	3.45	168	11.08	78.64	99	0	2.11
74133	NA	NA	2	14	NA	1	2	NA	NA	NA	NA	21.5	16	114.413	1	109	NA	NA	NA	NA	NA	NA	#VALUE!	0	0.41
74134	62820.4	6.3	2	51	4	5	2	2	NA	2	2	21.3	180	167.238	2	111	26.7	8.53	1.24	16.9	11.08	295	#VALUE!	0	1.66
74135	NA	NA	2	6	NA	3	2	NA	NA	NA	NA	13.6	NA	94.5389	1	104	NA	NA	NA	NA	NA	NA	#VALUE!	0	0.84
74136	NA	NA	1	9	NA	5	2	NA	NA	NA	NA	15.3	NA	#VALUE!	1	117	NA	NA	NA	NA	NA	NA	#VALUE!	0	NA
74137	NA	NA	1	17	NA	1	2	2	NA	NA	NA	21.6	28	117.836	1	111	NA	NA	NA	NA	NA	NA	#VALUE!	0	0.49
74138	NA	NA	1	69	3	1	2	1	1	1	2	32.4	12	70.6844	1	109	NA	NA	NA	NA	NA	NA	91	6	NA
74139	NA	NA	2	63	4	5	2	1	2	2	2	21.1	27	#VALUE!	1	117	NA	NA	NA	NA	NA	NA	95	0	NA
74140	NA	NA	2	8	NA	1	2	NA	NA	NA	NA	24.6	NA	100.161	2	118	NA	NA	NA	NA	NA	NA	#VALUE!	0	0.7
74141	97553	46	2	71	5	3	1	2	1	1	2	43	15	60.0818	1	117	NA	NA	NA	NA	NA	NA	96	9	1.41
74142	NA	NA	1	61	2	4	1	1	2	2	2	40.4	30	121.763	1	104	4.66	26.1	8.62	165	4430	814	124	0	0.73
74143	NA	NA	1	30	5	3	2	2	1	2	2	26.1	23	107.836	1	105	NA	NA	NA	NA	NA	NA	#VALUE!	0	NA
74144	NA	NA	1	51	1	1	2	2	1	1	2	31.1	27	134.427	2	109	0.91	5.38	4.54	229	NA	581	#VALUE!	0	0.7
74145	NA	NA	1	6	NA	4	2	NA	NA	NA	NA	16.3	NA	#VALUE!	2	104	9.21	17.6	10.6	131	39.9	1680	#VALUE!	0	1.18
74146	NA	NA	1	50	1	4	2	2	NA	2	2	23.9	24	79.0909	2	117	408	114	124	170	86.5	NA	#VALUE!	0	2.22
74147	NA	NA	2	79	4	3	2	1	1	2	2	36.2	14	114.263	1	113	NA	NA	NA	NA	NA	NA	#VALUE!	3	NA
74148	NA	NA	2	42	5	3	2	2	1	2	2	30.9	12	#VALUE!	1	115	NA	NA	NA	NA	NA	NA	#VALUE!	19	NA
74149	NA	NA	2	54	2	1	2	2	1	1	2	27.3	12	67.2273	2	112	NA	NA	NA	NA	NA	NA	#VALUE!	9	NA
74150	148706	8.5	2	20	2	3	2	2	1	1	2	21.9	12	70.947	1	105	48.8	8.88	28.9	44.7	21	328	#VALUE!	6	1.33
74151	NA	NA	1	1	NA	3	2	NA	NA	NA	NA	NA	NA	#VALUE!	2	116	NA	NA	NA	NA	NA	NA	#VALUE!	0	NA
74152	61909.4	13.6	2	74	2	4	2	1	2	2	2	NA	40	114.449	2	105	NA	NA	NA	NA	NA	NA	44	8	NA
74153	NA	NA	2	59	2	3	2	1	2	2	2	27.9	22	98.3234	2	111	NA	NA	NA	NA	NA	NA	#VALUE!	3	NA
74154	87894.3	8.8	2	52	4	4	2	2	2	1	2	49.2	13	#VALUE!	1	115	NA	NA	NA	NA	NA	NA	#VALUE!	0	1.1
74155	NA	NA	2	20	2	2	3	2	NA	1	2	NA	NA	#VALUE!	2	105	NA	NA	NA	NA	NA	NA	#VALUE!	0	NA
74156	NA	NA	2	3	NA	2	2	NA	NA	NA	NA	18.2	NA	80.5263	1	107	NA	NA	NA	NA	NA	NA	#VALUE!	0	0.72
74157	NA	NA	2	7	NA	5	2	NA	NA	NA	NA	16	NA	207.615	2	108	2.12	8.06	12.7	153	44.8	515	#VALUE!	0	0.59
74158	NA	NA	2	19	NA	4	2	1	2	2	NA	22.5	15	#VALUE!	2	114	NA	NA	NA	NA	NA	NA	#VALUE!	6	NA
74159	94125.7	66	1	32	5	4	2	1	NA	1	2	30.6	40	147.879	2	116	NA	NA	NA	NA	NA	NA	#VALUE!	0	NA
74160	32269.3	12.8	2	66	3	2	1	2	2	1	2	33.3	16	#VALUE!	2	118	1.34	1.97	1.24	2970	11.08	122	132	2	1.71
74161	NA	NA	2	16	NA	5	2	2	NA	NA	NA	23.2	16	157.703	2	113	2.35	8.81	5.76	42.2	21.7	791	#VALUE!	0	0.51
74162	NA	NA	2	19	NA	3	2	2	NA	2	NA	NA	NA	125.697	2	117	NA	NA	NA	NA	NA	NA	#VALUE!	0	NA
74163	NA	NA	2	11	NA	1	2	NA	NA	NA	NA	16.7	NA	130.74	1	118	3.66	18.7	7.04	63.9	111	2970	#VALUE!	0	0.46
74164	NA	NA	2	38	4	1	2	2	1	2	2	24.5	12	92.4293	1	106	NA	NA	NA	NA	NA	NA	#VALUE!	0	NA
74165	NA	NA	1	3	NA	1	2	NA	NA	NA	NA	19.4	NA	#VALUE!	1	111	NA	NA	NA	NA	NA	NA	#VALUE!	0	1.34
74166	NA	NA	2	28	5	3	2	1	2	2	2	22.9	21	#VALUE!	2	107	NA	NA	NA	NA	NA	NA	#VALUE!	1	NA
74167	NA	NA	1	0	NA	3	NA	NA	NA	NA	NA	NA	NA	#VALUE!	2	113	NA	NA	NA	NA	NA	NA	#VALUE!	0	NA
74168	NA	NA	1	14	NA	1	2	NA	NA	NA	NA	19.7	15	135.679	1	106	NA	NA	NA	NA	NA	NA	#VALUE!	0	NA
74169	NA	NA	1	22	2	4	2	2	2	1	2	35.6	10	186.581	2	110	NA	NA	NA	NA	NA	NA	#VALUE!	0	NA
74170	70895.9	11.1	1	56	5	4	2	1	1	2	2	31.6	20	100.965	1	109	0.91	1.97	3.24	13.2	11.08	171	#VALUE!	2	0.82
74171	NA	NA	1	17	NA	5	2	2	NA	NA	NA	20	13	98.1822	1	104	NA	NA	NA	NA	NA	NA	#VALUE!	0	NA
74172	NA	NA	2	33	5	3	2	2	1	2	2	25.6	17	158.594	1	106	1.91	3.39	6.92	143	22.7	1830	#VALUE!	0	0.23
74173	56645.2	16.2	2	43	5	2	2	2	1	1	2	19.8	19	85.8202	1	112	NA	NA	NA	NA	NA	NA	#VALUE!	1	0.67
74174	NA	NA	2	3	NA	3	2	NA	NA	NA	NA	16.5	NA	83.4549	1	110	NA	NA	NA	NA	NA	NA	#VALUE!	0	0.47
74175	NA	NA	2	80	4	3	2	1	NA	2	2	28.9	14	123.456	1	113	NA	NA	NA	NA	NA	NA	#VALUE!	0	NA
74176	NA	NA	2	51	1	5	2	2	NA	2	2	21	47	60.3584	2	117	NA	NA	NA	NA	NA	NA	#VALUE!	0	2.63
74177	NA	NA	1	5	NA	3	2	NA	NA	NA	NA	14.4	NA	#VALUE!	2	107	NA	NA	NA	NA	NA	NA	#VALUE!	0	0.42
74178	NA	NA	2	53	5	4	2	1	2	2	2	29.7	17	49.0385	2	108	1.61	1.97	5.38	33	23.2	252	#VALUE!	0	0.73
74179	NA	NA	1	17	NA	4	2	2	NA	NA	NA	22.8	17	160.417	2	106	NA	NA	NA	NA	NA	NA	#VALUE!	0	NA
74180	222713	14.8	2	63	4	3	2	1	1	1	2	31.8	15	#VALUE!	2	109	NA	NA	NA	NA	NA	NA	145	3	1.69
74181	NA	NA	1	38	2	3	2	1	1	1	2	35.3	17	163.995	1	116	NA	NA	NA	NA	NA	NA	#VALUE!	1	NA
74182	NA	NA	1	12	NA	1	2	NA	NA	NA	NA	17.1	NA	#VALUE!	1	107	NA	NA	NA	NA	NA	NA	#VALUE!	0	NA
74183	NA	NA	2	11	NA	2	2	NA	NA	NA	NA	23.3	NA	89.2095	1	107	NA	NA	NA	NA	NA	NA	#VALUE!	0	0.21
74184	49543	10.8	2	55	4	5	2	2	NA	2	2	19.9	16	139.395	1	108	NA	NA	NA	NA	NA	NA	#VALUE!	0	NA
74185	NA	NA	2	11	NA	3	2	NA	NA	NA	NA	24.3	NA	#VALUE!	1	116	NA	NA	NA	NA	NA	NA	#VALUE!	0	0.55
74186	96374.4	15.8	2	29	2	3	2	1	NA	1	2	16.8	15	#VALUE!	1	106	NA	NA	NA	NA	NA	NA	#VALUE!	0	NA
74187	NA	NA	2	23	3	4	2	1	2	2	2	28.2	22	65.9616	2	116	NA	NA	NA	NA	NA	NA	#VALUE!	1	NA
74188	NA	NA	1	80	5	3	2	1	NA	2	1	23.8	12	48.6726	2	108	NA	NA	NA	NA	NA	NA	63	0	NA
74189	NA	NA	2	0	NA	1	NA	NA	NA	NA	NA	NA	NA	67.6823	1	107	NA	NA	NA	NA	NA	NA	#VALUE!	0	NA
74190	265680	16.2	2	56	4	3	2	2	1	1	2	27.3	16	148.534	1	110	65.1	12.1	37	44	26.2	583	#VALUE!	2	3.14
74191	NA	NA	2	39	4	4	2	1	1	2	2	27.3	11	41.3717	2	111	NA	NA	NA	NA	NA	NA	#VALUE!	7	NA
74192	NA	NA	2	7	NA	3	2	NA	NA	NA	NA	19.8	NA	#VALUE!	2	105	NA	NA	NA	NA	NA	NA	#VALUE!	0	NA
74193	47589.1	11.1	2	66	3	3	2	2	NA	2	2	38.7	32	99.1667	1	104	0.91	3.2	1.24	38.6	11.08	164	#VALUE!	0	1.46
74194	NA	NA	2	3	NA	3	2	NA	NA	NA	NA	16.9	NA	108.52	1	113	NA	NA	NA	NA	NA	NA	#VALUE!	0	1.19
74195	81806.6	8.1	2	26	4	3	2	1	1	1	2	45.1	22	#VALUE!	2	110	NA	46.9	7.24	53.1	1180	651	#VALUE!	3	0.68
74196	196858	5.5	2	36	4	3	2	2	1	2	2	31	11	92.189	1	116	0.91	1.97	1.24	4.96	11.08	121	#VALUE!	4	0.52
74197	NA	NA	1	26	3	4	2	2	2	1	2	27.8	NA	#VALUE!	2	112	NA	NA	NA	NA	NA	NA	#VALUE!	2	NA
74198	NA	NA	2	66	3	2	2	2	1	1	2	29.4	28	360.449	1	108	NA	NA	NA	NA	NA	NA	89	1	NA
74199	NA	NA	2	22	4	4	2	2	2	2	2	18.8	19	116.271	2	111	7.21	3.22	5.84	44.9	33.8	158	#VALUE!	1	0.45
74200	NA	NA	1	5	NA	3	2	NA	NA	NA	NA	17.7	NA	#VALUE!	1	115	NA	NA	NA	NA	NA	NA	#VALUE!	0	0.12
74201	NA	NA	2	25	4	4	2	2	NA	1	2	35	NA	111.522	2	108	NA	NA	NA	NA	NA	NA	#VALUE!	0	NA
74202	NA	NA	1	59	4	4	2	1	NA	2	2	NA	NA	#VALUE!	2	115	NA	NA	NA	NA	NA	NA	#VALUE!	0	NA
74203	NA	NA	2	51	2	4	1	1	1	2	2	24.6	14	#VALUE!	2	108	NA	NA	NA	NA	NA	NA	#VALUE!	3	1.74
74204	NA	NA	2	6	NA	4	2	NA	NA	NA	NA	15.1	NA	#VALUE!	2	117	4.72	8.4	4.14	41.3	54.9	NA	#VALUE!	0	NA
74205	15209.5	12.6	1	65	5	5	1	2	1	1	2	22.2	24	83.0592	2	104	NA	NA	NA	NA	NA	NA	77	1	NA
74206	NA	NA	1	16	NA	5	2	2	NA	NA	NA	18.9	18	112.532	2	108	0.91	1.97	5.4	23.6	11.08	705	#VALUE!	0	1.12
74207	214811	11.2	2	32	5	3	2	2	1	2	2	27.6	24	#VALUE!	1	110	NA	NA	NA	NA	NA	NA	#VALUE!	1	0.48
74208	NA	NA	1	2	NA	2	2	NA	NA	NA	NA	16	NA	#VALUE!	1	107	NA	NA	NA	NA	NA	NA	#VALUE!	0	1.25
74209	NA	NA	2	9	NA	4	2	NA	NA	NA	NA	28.9	NA	95.6518	2	114	NA	NA	NA	NA	NA	NA	#VALUE!	0	0.8
74210	NA	NA	1	0	NA	1	NA	NA	NA	NA	NA	NA	NA	#VALUE!	2	115	NA	NA	NA	NA	NA	NA	#VALUE!	0	NA
74211	NA	NA	2	74	3	2	2	1	2	1	2	33.9	17	#VALUE!	1	108	0.91	1.97	5.07	16.6	31.4	220	84	7	1.24
74212	NA	NA	2	7	NA	5	2	NA	NA	NA	NA	13.4	NA	#VALUE!	2	115	3.52	2.86	6.58	63.3	45.1	78.64	#VALUE!	0	0.86
74213	NA	NA	2	6	NA	1	2	NA	NA	NA	NA	15.2	NA	#VALUE!	1	109	NA	NA	NA	NA	NA	NA	#VALUE!	0	1.14
74214	64475.5	13.6	2	47	5	2	1	1	1	2	2	28.7	23	80.0911	1	107	NA	NA	NA	NA	NA	NA	#VALUE!	2	NA
74215	NA	NA	2	9	NA	1	2	NA	NA	NA	NA	17.8	NA	#VALUE!	1	108	0.91	1.97	3.45	20.4	11.08	78.64	#VALUE!	0	0.66
74216	NA	NA	1	4	NA	3	2	NA	NA	NA	NA	NA	NA	#VALUE!	2	113	NA	NA	NA	NA	NA	NA	#VALUE!	0	NA
74217	NA	NA	1	5	NA	1	2	NA	NA	NA	NA	14	NA	#VALUE!	1	117	NA	NA	NA	NA	NA	NA	#VALUE!	0	NA
74218	NA	NA	1	10	NA	4	2	NA	NA	NA	NA	19.8	NA	#VALUE!	2	106	NA	NA	NA	NA	NA	NA	#VALUE!	0	NA
74219	NA	NA	1	74	5	5	2	2	1	1	2	21.9	13	56.8931	1	118	0.91	4.45	1.24	59.7	43.9	136	90	0	1.54
74220	NA	NA	1	14	NA	3	2	NA	NA	NA	NA	26.6	17	158.071	2	109	NA	NA	NA	NA	NA	NA	#VALUE!	0	NA
74221	NA	NA	2	34	3	4	2	1	NA	1	2	44.6	15	#VALUE!	2	113	NA	NA	NA	NA	NA	NA	#VALUE!	0	0.7
74222	NA	NA	1	45	2	3	2	2	1	1	2	23.8	51	87.0575	2	115	NA	NA	NA	NA	NA	NA	#VALUE!	16	NA
74223	NA	NA	2	1	NA	3	2	NA	NA	NA	NA	NA	NA	134.36	1	115	NA	NA	NA	NA	NA	NA	#VALUE!	0	0.2
74224	56121.8	9.9	1	66	3	3	2	2	1	1	2	22.9	28	71.3963	2	109	NA	NA	NA	NA	NA	NA	92	0	NA
74225	23746.9	13.2	2	67	3	2	2	1	1	2	2	30.4	14	73.9988	1	108	1.79	4.21	1.24	31	11.08	261	116	5	1.8
74226	83446.1	9.3	2	20	4	5	2	2	1	1	2	18.1	17	#VALUE!	1	107	NA	NA	NA	NA	NA	NA	#VALUE!	2	NA
74227	NA	NA	2	78	3	4	2	1	2	2	2	34.1	13	60.6869	2	117	NA	NA	NA	NA	NA	NA	92	1	NA
74228	NA	NA	1	2	NA	4	2	NA	NA	NA	NA	14	NA	#VALUE!	2	105	NA	NA	NA	NA	NA	NA	#VALUE!	0	2.3
74229	NA	NA	2	17	NA	4	2	2	NA	NA	NA	18.9	9	86.6139	1	116	NA	NA	NA	NA	NA	NA	#VALUE!	0	NA
74230	112532	14	1	44	1	1	2	2	1	1	2	28.9	41	144.035	1	106	NA	NA	NA	NA	NA	NA	#VALUE!	0	NA
74231	NA	NA	2	67	2	4	2	2	1	2	2	31.1	12	#VALUE!	1	107	NA	NA	NA	NA	NA	NA	86	1	NA
74232	NA	NA	2	29	5	3	2	2	2	2	2	19.2	16	110.454	2	107	NA	NA	NA	NA	NA	NA	#VALUE!	3	0.52
74233	NA	NA	2	19	NA	1	2	2	1	2	NA	19.8	15	122.43	2	109	NA	NA	NA	NA	NA	NA	#VALUE!	13	0.39
74234	NA	NA	1	0	NA	3	NA	NA	NA	NA	NA	NA	NA	#VALUE!	1	105	NA	NA	NA	NA	NA	NA	#VALUE!	0	NA
74235	107614	7.4	2	27	4	1	2	2	1	1	2	39.8	12	96.8347	1	110	NA	NA	NA	NA	NA	NA	#VALUE!	4	NA
74236	NA	NA	1	1	NA	2	2	NA	NA	NA	NA	NA	NA	#VALUE!	1	111	NA	NA	NA	NA	NA	NA	#VALUE!	0	NA
74237	80220.7	10.8	2	51	5	3	2	1	1	1	2	47.7	10	#VALUE!	1	111	NA	NA	NA	NA	NA	NA	#VALUE!	22	NA
74238	NA	NA	1	6	NA	5	2	NA	NA	NA	NA	16.2	NA	#VALUE!	2	114	2.93	9.08	8.44	109	37.1	755	#VALUE!	0	0.85
74239	224299	13.1	2	35	5	3	2	1	1	2	2	22.7	14	#VALUE!	1	110	NA	NA	NA	NA	NA	NA	#VALUE!	0	0.96
74240	NA	NA	2	74	5	4	1	1	1	1	2	32.5	NA	120.584	1	104	NA	NA	NA	NA	NA	NA	93	0	NA
74241	35635.4	47.8	1	72	4	3	3	2	1	1	2	29.6	24	72.7388	1	112	NA	NA	NA	NA	NA	NA	99	0	3.23
74242	NA	NA	2	9	NA	5	2	NA	NA	NA	NA	37	NA	56.3715	2	113	9.11	7.13	5.58	41	21.9	507	#VALUE!	0	0.72
74243	NA	NA	2	33	4	1	2	2	1	2	2	37.5	11	#VALUE!	1	111	2.19	3.73	9.87	NA	30.4	667	#VALUE!	3	0.32
74244	NA	NA	2	7	NA	3	2	NA	NA	NA	NA	23.7	NA	61.828	2	109	NA	NA	NA	NA	NA	NA	#VALUE!	0	0.36
74245	NA	NA	2	11	NA	2	2	NA	NA	NA	NA	16.1	NA	#VALUE!	1	109	NA	NA	NA	NA	NA	NA	#VALUE!	0	NA
74246	NA	NA	2	71	5	5	2	1	NA	2	2	NA	NA	186.848	2	118	NA	NA	NA	NA	NA	NA	#VALUE!	0	NA
74247	NA	NA	1	74	3	3	2	1	1	1	2	21.1	14	78.2785	2	104	NA	NA	NA	NA	NA	NA	92	3	1.37
74248	NA	NA	2	4	NA	3	2	NA	NA	NA	NA	23.5	NA	#VALUE!	2	109	NA	NA	NA	NA	NA	NA	#VALUE!	0	NA
74249	NA	NA	2	16	NA	5	2	2	NA	NA	NA	21.1	17	#VALUE!	2	104	NA	NA	NA	NA	NA	NA	#VALUE!	0	0.85
74250	NA	NA	2	2	NA	1	2	NA	NA	NA	NA	17.1	NA	66.5367	2	110	NA	NA	NA	NA	NA	NA	#VALUE!	0	2.05
74251	NA	NA	1	20	3	3	2	2	1	2	2	22.9	16	133.692	1	113	NA	NA	NA	NA	NA	NA	#VALUE!	1	NA
74252	NA	NA	2	18	NA	3	2	2	2	2	NA	22.1	10	111.646	2	109	NA	1.97	1.24	17.1	15700	193	#VALUE!	5	0.27
74253	NA	NA	1	77	3	4	1	1	1	1	2	23.6	7	51.5752	1	114	2.85	22.7	9.26	42.4	24.5	819	61	0	2.06
74254	NA	NA	1	71	5	3	2	1	1	1	2	39.3	23	89.4713	1	106	1.79	7.79	7.73	166	34.3	979	94	3	0.81
74255	NA	NA	1	7	NA	3	2	NA	NA	NA	NA	15.7	NA	#VALUE!	1	113	6.31	5.03	5.48	59.4	NA	NA	#VALUE!	0	0.67
74256	NA	NA	1	17	NA	5	2	1	NA	NA	NA	23.5	42	144.802	1	117	0.91	4.38	9.08	34.2	24.9	225	#VALUE!	0	0.59
74257	NA	NA	2	0	NA	5	NA	NA	NA	NA	NA	NA	NA	76.0506	2	115	NA	NA	NA	NA	NA	NA	#VALUE!	0	NA
74258	NA	NA	1	1	NA	4	2	NA	NA	NA	NA	NA	NA	#VALUE!	1	114	NA	NA	NA	NA	NA	NA	#VALUE!	0	0.44
74259	NA	NA	2	39	4	2	2	2	2	2	2	29.4	23	123.081	2	106	NA	NA	NA	NA	NA	NA	#VALUE!	0	NA
74260	NA	NA	2	52	3	4	2	1	1	2	2	26	NA	#VALUE!	1	112	3.18	7.71	6.56	37.8	230	237	#VALUE!	20	NA
74261	NA	NA	2	2	NA	1	2	NA	NA	NA	NA	18.8	NA	#VALUE!	1	106	NA	NA	NA	NA	NA	NA	#VALUE!	0	1.19
74262	NA	NA	2	70	3	3	1	1	2	1	2	27.4	15	139.109	1	114	NA	9.88	9.36	NA	99.9	510	90	3	0.99
74263	NA	NA	2	8	NA	5	2	NA	NA	NA	NA	19.2	NA	#VALUE!	1	118	0.91	1.97	3.78	21	11.08	78.64	#VALUE!	0	0.7
74264	84623.2	6.8	2	46	2	1	2	2	1	2	2	33.9	9	#VALUE!	2	111	2.13	4.4	6.58	101	24.2	NA	#VALUE!	7	0.46
74265	89738.7	14.6	2	36	4	2	2	2	2	2	2	21.8	16	56.1944	2	114	NA	NA	NA	NA	NA	NA	#VALUE!	2	NA
74266	NA	NA	1	1	NA	5	2	NA	NA	NA	NA	NA	NA	#VALUE!	2	117	NA	NA	NA	NA	NA	NA	#VALUE!	0	NA
74267	NA	NA	2	4	NA	4	2	NA	NA	NA	NA	20.5	NA	174.55	1	114	NA	NA	NA	NA	NA	NA	#VALUE!	0	1.19
74268	91028.3	19.1	2	62	4	3	2	2	1	2	2	24.4	23	115.055	1	106	NA	NA	NA	NA	NA	NA	100	4	NA
74269	NA	NA	1	4	NA	1	2	NA	NA	NA	NA	16	NA	#VALUE!	2	111	NA	NA	NA	NA	NA	NA	#VALUE!	0	NA
74270	219492	9	2	51	3	3	2	1	1	1	2	34.7	92	#VALUE!	1	112	NA	NA	NA	NA	NA	NA	#VALUE!	11	NA
74271	NA	NA	1	13	NA	1	2	NA	NA	NA	NA	37.1	19	321.46	1	118	NA	NA	NA	NA	NA	NA	#VALUE!	0	NA
74272	NA	NA	2	0	NA	3	NA	NA	NA	NA	NA	NA	NA	#VALUE!	1	116	NA	NA	NA	NA	NA	NA	#VALUE!	0	NA
74273	NA	NA	1	16	NA	3	2	2	NA	NA	NA	18.9	14	131.807	2	107	NA	NA	NA	NA	NA	NA	#VALUE!	0	NA
74274	NA	NA	1	16	NA	4	2	2	NA	NA	NA	22.6	13	134.297	2	106	2.52	9.56	7.36	26.6	40	378	#VALUE!	0	0.62
74275	44040.9	13.4	2	29	5	5	2	2	1	2	2	20.9	13	#VALUE!	2	117	NA	NA	NA	NA	NA	NA	#VALUE!	4	NA
74276	33597.8	8.4	2	62	2	1	2	1	1	1	2	44.9	20	112.036	1	109	NA	NA	NA	NA	NA	NA	101	11	NA
74277	NA	NA	1	16	NA	1	2	2	NA	NA	NA	26.1	24	165.877	1	117	NA	NA	NA	NA	NA	NA	#VALUE!	0	0.41
74278	NA	NA	2	42	5	5	2	2	NA	2	2	22.1	38	93.7197	1	107	NA	NA	NA	NA	NA	NA	#VALUE!	0	2.15
74279	NA	NA	2	21	4	3	2	2	1	2	2	20.9	34	140.874	2	111	NA	NA	NA	NA	NA	NA	#VALUE!	3	0.3
74280	NA	NA	2	80	5	3	2	2	1	1	2	24.4	19	140.996	2	110	NA	1.97	4.27	86.3	11.08	78.64	121	4	2.87
74281	NA	NA	1	27	5	3	2	2	2	2	2	21.3	15	112.313	1	116	NA	NA	NA	NA	NA	NA	#VALUE!	1	NA
74282	NA	NA	2	23	4	2	2	2	NA	1	2	NA	NA	131.282	1	104	NA	NA	NA	NA	NA	NA	#VALUE!	0	NA
74283	60757.3	14.6	2	49	1	1	2	2	2	2	2	28.3	20	41.0189	2	111	NA	NA	NA	NA	NA	NA	#VALUE!	0	NA
74284	69328	92.5	1	58	4	4	2	1	1	2	2	42.7	26	137.898	1	112	NA	NA	NA	NA	NA	NA	#VALUE!	0	NA
74285	NA	NA	2	30	3	5	2	2	1	2	2	22.4	19	#VALUE!	1	106	NA	NA	NA	NA	NA	NA	#VALUE!	1	NA
74286	NA	NA	2	10	NA	4	2	NA	NA	NA	NA	15.2	NA	111.222	2	116	3.27	12.4	1.24	58.1	20.3	453	#VALUE!	0	0.45
74287	NA	NA	1	60	3	4	3	1	1	2	1	36.2	19	101.14	2	112	2.28	3.75	7.02	157	11.08	327	106	6	1.07
74288	NA	NA	2	15	NA	1	2	NA	NA	NA	NA	14.9	14	122.842	2	111	NA	NA	NA	NA	NA	NA	#VALUE!	0	NA
74289	NA	NA	1	0	NA	4	NA	NA	NA	NA	NA	NA	NA	#VALUE!	2	111	NA	NA	NA	NA	NA	NA	#VALUE!	0	NA
74290	NA	NA	1	48	5	3	1	1	1	2	2	38.4	30	163.339	2	112	NA	NA	NA	NA	NA	NA	#VALUE!	0	NA
74291	NA	NA	2	3	NA	1	2	NA	NA	NA	NA	15.8	NA	147.181	2	112	NA	NA	NA	NA	NA	NA	#VALUE!	0	0.43
74292	61193.2	15.6	2	63	3	3	3	1	1	2	2	24.6	13	#VALUE!	1	111	NA	NA	NA	NA	NA	NA	140	1	NA
74293	199138	26.3	2	27	5	3	2	2	1	2	2	47.8	21	138.838	1	112	3.17	16.2	4.28	79.9	29.8	472	#VALUE!	3	0.24
74294	NA	NA	2	44	3	1	1	1	2	2	1	NA	12	#VALUE!	2	111	NA	NA	NA	NA	NA	NA	#VALUE!	10	5.17
74295	50038	16.7	1	26	5	5	2	2	2	2	2	21.3	18	153.626	2	104	NA	NA	NA	NA	NA	NA	#VALUE!	0	NA
74296	NA	NA	1	26	4	3	2	2	1	1	2	25.9	17	177.379	1	109	64.3	24.8	32.3	69.8	19.7	317	#VALUE!	6	1.08
74297	NA	NA	1	9	NA	2	2	NA	NA	NA	NA	17	NA	#VALUE!	1	109	NA	NA	NA	NA	NA	NA	#VALUE!	0	0.29
74298	NA	NA	2	80	3	3	2	1	2	1	2	27.9	17	130.582	2	114	NA	NA	NA	NA	NA	NA	57	2	NA
74299	NA	NA	2	0	NA	4	NA	NA	NA	NA	NA	NA	NA	150.772	2	111	NA	NA	NA	NA	NA	NA	#VALUE!	0	NA
74300	NA	NA	1	46	5	4	2	1	1	2	2	30	17	137.222	2	112	NA	NA	NA	NA	NA	NA	#VALUE!	0	0.5
74301	247289	6.9	2	50	5	3	2	2	1	1	2	32.4	20	47.445	1	112	NA	NA	NA	NA	NA	NA	#VALUE!	0	0.65
74302	0	NA	1	62	4	2	3	1	1	1	2	37.5	19	122.384	1	106	NA	NA	NA	NA	NA	NA	87	4	NA
74303	NA	NA	1	3	NA	1	2	NA	NA	NA	NA	17.1	NA	#VALUE!	2	110	NA	NA	NA	NA	NA	NA	#VALUE!	0	0.71
74304	NA	NA	1	80	4	3	1	1	1	2	2	31.4	19	36.6915	2	105	NA	NA	NA	NA	NA	NA	58	1	NA
74305	NA	NA	1	71	4	3	2	2	1	2	2	22.9	20	73.0159	2	116	NA	NA	NA	NA	NA	NA	101	5	NA
74306	21053.4	21.2	1	62	5	1	1	1	1	1	2	33.3	57	82.0867	2	118	NA	NA	NA	NA	NA	NA	89	18	NA
74307	NA	NA	2	6	NA	4	2	NA	NA	NA	NA	19.5	NA	31.1878	2	104	0.91	1.97	3.28	13.2	11.08	216	#VALUE!	0	1.5
74308	NA	NA	1	11	NA	3	2	NA	NA	NA	NA	14.1	NA	#VALUE!	2	109	NA	NA	NA	NA	NA	NA	#VALUE!	0	0.29
74309	NA	NA	2	4	NA	1	2	NA	NA	NA	NA	NA	NA	69.7737	1	109	NA	NA	NA	NA	NA	NA	#VALUE!	0	NA
74310	50159.2	44	2	60	2	5	2	2	2	1	1	27.8	19	#VALUE!	2	112	NA	NA	NA	NA	NA	NA	#VALUE!	4	1.36
74311	NA	NA	1	5	NA	1	2	NA	NA	NA	NA	17.5	NA	#VALUE!	1	114	NA	NA	NA	NA	NA	NA	#VALUE!	0	0.67
74312	67830.4	8.8	1	22	5	3	2	2	1	2	2	19.7	22	95.8595	1	115	NA	NA	NA	NA	NA	NA	#VALUE!	1	NA
74313	NA	NA	2	80	3	3	2	1	1	2	2	18.9	27	106.006	2	112	0.91	5.72	7.77	4.96	17.7	449	94	5	1.96
74314	NA	NA	1	50	5	5	2	2	1	2	2	26.1	18	100.866	1	114	NA	NA	NA	NA	NA	NA	#VALUE!	1	1.35
74315	NA	NA	2	7	NA	1	2	NA	NA	NA	NA	17.6	NA	81.4806	2	105	NA	NA	NA	NA	NA	NA	#VALUE!	0	NA
74316	NA	NA	2	17	NA	4	2	2	NA	NA	NA	24.2	13	32.9206	1	114	NA	37	42.4	61.5	40.5	NA	#VALUE!	0	0.56
74317	NA	NA	1	33	5	3	2	2	2	2	2	24.4	18	122.295	2	107	NA	NA	NA	NA	NA	NA	#VALUE!	0	0.32
74318	NA	NA	2	52	4	3	2	2	NA	1	2	19.8	42	#VALUE!	1	113	NA	NA	NA	NA	NA	NA	#VALUE!	0	NA
74319	55061.6	10.5	2	68	5	5	2	2	2	2	2	19.7	22	108.819	2	112	NA	NA	NA	NA	NA	NA	98	0	NA
74320	NA	NA	2	1	NA	4	2	NA	NA	NA	NA	NA	NA	103.95	1	112	NA	NA	NA	NA	NA	NA	#VALUE!	0	NA
74321	NA	NA	1	1	NA	2	2	NA	NA	NA	NA	NA	NA	#VALUE!	2	113	NA	NA	NA	NA	NA	NA	#VALUE!	0	0.79
74322	NA	NA	1	18	NA	1	2	2	1	1	NA	18.8	22	95.5378	1	114	3.74	2.84	8.62	16.7	11.08	167	#VALUE!	2	1.27
74323	NA	NA	2	27	3	3	2	2	1	1	2	20.2	14	#VALUE!	2	113	NA	NA	NA	NA	NA	NA	#VALUE!	5	NA
74324	NA	NA	2	79	3	3	2	1	1	1	2	43.1	47	#VALUE!	1	117	NA	NA	NA	NA	NA	NA	98	5	NA
74325	NA	NA	1	12	NA	5	2	NA	NA	NA	NA	21.3	16	149.542	1	104	2.98	5.36	1.24	76.4	42.3	2180	#VALUE!	0	0.54
74326	NA	NA	1	16	NA	4	2	2	NA	NA	NA	33.2	19	209.048	1	116	NA	NA	NA	NA	NA	NA	#VALUE!	0	NA
74327	NA	NA	1	14	NA	1	2	NA	NA	NA	NA	24.1	15	162.969	1	107	NA	NA	NA	NA	NA	NA	#VALUE!	0	NA
74328	NA	NA	1	44	1	2	2	2	2	2	2	28.5	38	123.596	2	114	1.48	10.9	8.3	95.6	NA	1020	#VALUE!	3	0.99
74329	39043.6	9.5	1	46	1	5	2	2	NA	1	2	21.7	58	81.3837	2	117	0.91	2.83	2.91	14.3	11.08	NA	#VALUE!	0	1.28
74330	NA	NA	1	3	NA	3	2	NA	NA	NA	NA	15.5	NA	#VALUE!	2	113	NA	NA	NA	NA	NA	NA	#VALUE!	0	NA
74331	73821.6	5.6	1	33	3	4	2	2	2	2	2	38.5	44	204.122	1	116	NA	NA	NA	NA	NA	NA	#VALUE!	1	NA
74332	NA	NA	2	18	NA	3	2	2	1	2	NA	48.6	24	69.1761	1	114	NA	NA	NA	NA	NA	NA	#VALUE!	1	NA
74333	NA	NA	2	2	NA	3	2	NA	NA	NA	NA	17.2	NA	#VALUE!	1	112	NA	NA	NA	NA	NA	NA	#VALUE!	0	1.32
74334	NA	NA	2	11	NA	5	2	NA	NA	NA	NA	15.7	NA	173.503	2	110	NA	NA	NA	NA	NA	NA	#VALUE!	0	NA
74335	NA	NA	2	9	NA	1	2	NA	NA	NA	NA	20.1	NA	249.716	1	109	NA	NA	NA	NA	NA	NA	#VALUE!	0	0.24
74336	NA	NA	1	7	NA	2	2	NA	NA	NA	NA	20.2	NA	#VALUE!	1	118	NA	NA	NA	NA	NA	NA	#VALUE!	0	0.82
74337	NA	NA	1	4	NA	3	2	NA	NA	NA	NA	17.1	NA	#VALUE!	2	112	NA	NA	NA	NA	NA	NA	#VALUE!	0	0.83
74338	232723	9.9	1	43	5	3	2	2	1	2	2	28.6	28	108.767	2	115	NA	NA	NA	NA	NA	NA	#VALUE!	1	NA
74339	NA	NA	1	12	NA	1	2	NA	NA	NA	NA	21.3	19	148.713	1	106	NA	NA	NA	NA	NA	NA	#VALUE!	0	NA
74340	251018	31.5	1	41	5	3	2	1	1	1	2	25.8	39	109.446	2	113	NA	25.7	14.8	72.4	55.7	1150	#VALUE!	6	2.05
74341	33635	13.8	1	60	4	2	3	1	1	2	2	23.1	19	76.3441	1	115	NA	NA	NA	NA	NA	NA	82	0	NA
74342	NA	NA	2	10	NA	4	2	NA	NA	NA	NA	20.9	NA	126.406	2	112	NA	NA	NA	NA	NA	NA	#VALUE!	0	3.86
74343	NA	NA	1	2	NA	1	2	NA	NA	NA	NA	17.5	NA	#VALUE!	1	108	NA	NA	NA	NA	NA	NA	#VALUE!	0	6.26
74344	NA	NA	1	18	NA	4	2	2	2	1	NA	30.8	NA	#VALUE!	2	118	NA	NA	NA	NA	NA	NA	#VALUE!	0	NA
74345	246124	9.6	1	56	5	3	2	2	1	2	2	27.2	22	100.435	2	114	0.91	1.97	2.88	NA	11.08	129	#VALUE!	0	0.62
74346	116120	26.2	1	70	5	3	2	1	1	2	2	26.3	43	50.2543	1	112	NA	NA	NA	NA	NA	NA	96	1	NA
74347	NA	NA	1	13	NA	5	2	NA	NA	NA	NA	20	13	143.516	1	105	NA	NA	NA	NA	NA	NA	#VALUE!	0	NA
74348	96921.5	12.5	2	45	4	4	2	1	1	2	2	28.1	11	85.3696	1	115	NA	NA	NA	NA	NA	NA	#VALUE!	7	0.43
74349	29379.3	7.8	2	57	3	2	2	1	1	1	2	29	16	42.7162	2	104	0.91	4.51	6.59	26.9	11.08	141	#VALUE!	1	1.75
74350	NA	NA	1	52	3	3	2	1	NA	1	2	30.2	25	129.609	1	104	35.9	17.6	31.5	121	NA	290	#VALUE!	0	1.23
74351	NA	NA	2	7	NA	4	2	NA	NA	NA	NA	15.7	NA	109.856	1	115	9.89	6.94	10.2	66.6	57.9	228	#VALUE!	0	0.41
74352	NA	NA	1	65	3	5	2	2	NA	1	2	NA	26	#VALUE!	2	117	0.91	3.52	2.45	40.4	25.3	303	98	0	0.84
74353	NA	NA	2	20	2	3	2	2	NA	1	2	NA	NA	110.168	2	109	NA	NA	NA	NA	NA	NA	#VALUE!	0	NA
74354	NA	NA	2	0	NA	1	NA	NA	NA	NA	NA	NA	NA	#VALUE!	1	107	NA	NA	NA	NA	NA	NA	#VALUE!	0	NA
74355	NA	NA	1	61	4	3	2	2	1	2	2	27.6	29	102.232	2	112	5.89	10.6	14.1	76.2	NA	1870	116	0	1.11
74356	NA	NA	2	18	NA	1	2	2	1	2	NA	15.9	NA	#VALUE!	1	106	2.25	7.87	7.31	42.1	24.1	1260	#VALUE!	13	NA
74357	NA	NA	1	77	3	2	1	2	NA	1	2	NA	NA	#VALUE!	2	117	NA	NA	NA	NA	NA	NA	#VALUE!	0	NA
74358	NA	NA	2	13	NA	1	2	NA	NA	NA	NA	15.9	17	86.8968	2	115	1.46	4.96	4.53	114	18.7	329	#VALUE!	0	0.5
74359	NA	NA	1	63	5	4	2	1	1	1	2	22.3	15	87.5119	2	106	NA	NA	NA	NA	NA	NA	65	0	NA
74360	NA	NA	2	17	NA	4	2	2	NA	NA	NA	27.7	21	#VALUE!	1	114	NA	NA	NA	NA	NA	NA	#VALUE!	0	NA
74361	NA	NA	2	10	NA	3	2	NA	NA	NA	NA	27.3	NA	110.243	2	106	NA	NA	NA	NA	NA	NA	#VALUE!	0	0.39
74362	NA	NA	2	2	NA	3	2	NA	NA	NA	NA	18.6	NA	74.3851	2	109	NA	NA	NA	NA	NA	NA	#VALUE!	0	0.71
74363	NA	NA	1	2	NA	3	2	NA	NA	NA	NA	16.1	NA	#VALUE!	1	113	NA	NA	NA	NA	NA	NA	#VALUE!	0	1.08
74364	NA	NA	2	5	NA	1	2	NA	NA	NA	NA	23	NA	#VALUE!	1	112	NA	NA	NA	NA	NA	NA	#VALUE!	0	1.51
74365	NA	NA	1	3	NA	3	2	NA	NA	NA	NA	14.4	NA	#VALUE!	1	110	NA	NA	NA	NA	NA	NA	#VALUE!	0	2.43
74366	NA	NA	2	61	4	3	2	1	1	2	2	28.2	21	#VALUE!	2	113	0.91	4.06	1.24	45.9	11.08	78.64	116	2	1.08
74367	151213	27.9	1	74	1	3	2	1	1	1	1	26.4	18	63.3664	2	109	NA	NA	NA	NA	NA	NA	40	0	NA
74368	NA	NA	2	53	3	3	2	1	1	1	2	35	17	#VALUE!	2	105	NA	NA	NA	NA	NA	NA	#VALUE!	3	NA
74369	NA	NA	1	7	NA	1	1	NA	NA	NA	NA	16	NA	#VALUE!	2	118	NA	NA	NA	NA	NA	NA	#VALUE!	0	1
74370	NA	NA	1	6	NA	4	2	NA	NA	NA	NA	20.9	NA	#VALUE!	1	108	NA	NA	NA	NA	NA	NA	#VALUE!	0	0.5
74371	NA	NA	1	1	NA	2	2	NA	NA	NA	NA	NA	NA	#VALUE!	2	112	NA	NA	NA	NA	NA	NA	#VALUE!	0	0.34
74372	NA	NA	1	4	NA	4	2	NA	NA	NA	NA	17.3	NA	#VALUE!	2	114	NA	NA	NA	NA	NA	NA	#VALUE!	0	1.33
74373	NA	NA	1	7	NA	1	2	NA	NA	NA	NA	17.9	NA	#VALUE!	1	118	NA	NA	NA	NA	NA	NA	#VALUE!	0	0.78
74374	57345	31.1	2	70	4	5	1	1	2	2	2	22.6	19	#VALUE!	1	108	NA	NA	NA	NA	NA	NA	87	3	0.78
74375	NA	NA	2	63	3	1	1	1	1	1	2	22	22	#VALUE!	1	111	NA	NA	NA	NA	NA	NA	86	11	NA
74376	NA	NA	1	21	4	4	2	1	2	2	2	24.3	13	152.978	1	108	NA	NA	NA	NA	NA	NA	#VALUE!	2	0.28
74377	NA	NA	1	3	NA	4	2	NA	NA	NA	NA	14.9	NA	#VALUE!	2	114	NA	NA	NA	NA	NA	NA	#VALUE!	0	3.03
74378	125269	13.8	1	24	4	2	2	2	1	2	2	30.5	76	184.336	1	107	NA	NA	NA	NA	NA	NA	#VALUE!	4	NA
74379	NA	NA	1	43	5	4	2	2	1	2	2	25.5	59	128.213	2	110	NA	NA	NA	NA	NA	NA	#VALUE!	6	NA
74380	171348	13.5	1	28	3	3	2	2	1	1	2	43.2	44	220.635	2	107	NA	NA	NA	NA	NA	NA	#VALUE!	3	NA
74381	236635	8.2	2	25	4	3	2	2	1	2	2	23.7	15	156.686	2	113	NA	NA	NA	NA	NA	NA	#VALUE!	0	NA
74382	NA	NA	1	4	NA	4	2	NA	NA	NA	NA	17.2	NA	#VALUE!	1	106	NA	NA	NA	NA	NA	NA	#VALUE!	0	0.76
74383	NA	NA	1	64	4	2	3	2	1	2	2	29.7	46	107.403	2	108	NA	NA	NA	NA	NA	NA	81	2	0.82
74384	NA	NA	2	25	3	5	2	2	1	2	2	33.5	12	115.492	2	105	NA	NA	NA	NA	NA	NA	#VALUE!	2	NA
74385	NA	NA	1	73	5	3	1	2	1	2	2	31.2	16	54.4525	1	104	NA	NA	NA	NA	NA	NA	99	1	NA
74386	NA	NA	1	24	5	5	2	2	1	2	2	25.9	21	101.33	1	110	1.66	18.7	7.96	136	74.6	1270	#VALUE!	1	2.24
74387	NA	NA	2	2	NA	4	2	NA	NA	NA	NA	17.2	NA	156.956	2	115	NA	NA	NA	NA	NA	NA	#VALUE!	0	1.19
74388	NA	NA	1	57	4	5	1	2	1	2	2	24.8	17	53.2733	1	107	NA	NA	NA	NA	NA	NA	#VALUE!	0	NA
74389	NA	NA	2	4	NA	4	2	NA	NA	NA	NA	15.1	NA	86.1308	1	115	NA	NA	NA	NA	NA	NA	#VALUE!	0	NA
74390	NA	NA	1	5	NA	4	2	NA	NA	NA	NA	16.2	NA	#VALUE!	1	108	NA	NA	NA	NA	NA	NA	#VALUE!	0	1.35
74391	NA	NA	2	0	NA	3	NA	NA	NA	NA	NA	NA	NA	45.2823	2	113	NA	NA	NA	NA	NA	NA	#VALUE!	0	NA
74392	NA	NA	1	14	NA	3	2	NA	NA	NA	NA	18.6	17	136.208	1	110	0.91	1.97	2.19	11.6	69.9	435	#VALUE!	0	0.67
74393	98822.9	13.1	1	26	4	4	2	2	2	2	2	25	14	171.962	1	108	NA	NA	NA	NA	NA	NA	#VALUE!	5	1.47
74394	61358.4	9.2	2	51	3	4	2	2	2	2	2	36.8	12	#VALUE!	2	105	1.83	8.22	4.44	52.1	19	450	#VALUE!	1	0.75
74395	NA	NA	1	77	4	3	2	1	1	1	2	35.7	18	86.2156	1	117	NA	NA	NA	NA	NA	NA	89	2	NA
74396	172301	14.3	2	29	5	3	2	2	1	2	2	20.9	12	146.168	2	117	0.91	1.97	3.55	11.9	21.5	128	#VALUE!	2	0.99
74397	NA	NA	2	24	3	3	2	2	NA	2	2	27.9	13	164.034	2	109	NA	NA	NA	NA	NA	NA	#VALUE!	0	0.2
74398	NA	NA	1	27	3	5	2	2	1	1	2	36.7	NA	#VALUE!	1	108	NA	NA	NA	NA	NA	NA	#VALUE!	5	NA
74399	NA	NA	2	31	3	3	2	2	2	1	2	40.1	19	106.025	1	108	110	30.6	47.2	NA	58.4	604	#VALUE!	0	0.49
74400	66899.6	18.9	1	23	4	5	2	2	1	2	2	25.1	18	113.559	2	108	1.53	5.97	NA	36.6	30.2	1780	#VALUE!	1	0.7
74401	NA	NA	2	19	NA	3	2	2	1	1	NA	25.2	15	#VALUE!	1	109	NA	NA	NA	NA	NA	NA	#VALUE!	0	NA
74402	103807	11.8	2	49	4	3	2	1	2	1	2	28.5	37	212.687	2	106	9.74	24.7	43.2	153	66.3	1100	#VALUE!	10	1.59
74403	NA	NA	2	31	4	4	2	2	NA	2	2	30.7	13	96.525	1	115	NA	NA	NA	NA	NA	NA	#VALUE!	0	NA
74404	NA	NA	2	0	NA	3	NA	NA	NA	NA	NA	NA	NA	164.149	1	106	NA	NA	NA	NA	NA	NA	#VALUE!	0	NA
74405	NA	NA	2	5	NA	4	2	NA	NA	NA	NA	13.9	NA	93.5278	2	116	NA	NA	NA	NA	NA	NA	#VALUE!	0	1.19
74406	NA	NA	2	0	NA	2	NA	NA	NA	NA	NA	NA	NA	133.828	2	109	NA	NA	NA	NA	NA	NA	#VALUE!	0	NA
74407	NA	NA	2	8	NA	3	2	NA	NA	NA	NA	19.1	NA	#VALUE!	2	116	NA	NA	NA	NA	NA	NA	#VALUE!	0	0.64
74408	NA	NA	1	29	2	2	2	2	2	1	2	33.7	20	158.103	1	111	NA	NA	NA	NA	NA	NA	#VALUE!	16	NA
74409	NA	NA	2	6	NA	5	2	NA	NA	NA	NA	NA	NA	#VALUE!	2	117	NA	NA	NA	NA	NA	NA	#VALUE!	0	NA
74410	NA	NA	1	9	NA	3	2	NA	NA	NA	NA	14.5	NA	#VALUE!	2	109	2.33	8.9	2.3	57.9	21.9	365	#VALUE!	0	0.63
74411	261954	9.1	1	28	4	3	2	1	1	1	2	19.7	20	121.852	1	111	62.7	116	73.6	NA	11.08	906	#VALUE!	3	2.25
74412	40638.1	13.9	1	37	4	5	2	2	NA	1	2	21.5	21	118.831	1	108	NA	NA	NA	NA	NA	NA	#VALUE!	0	NA
74413	NA	NA	2	80	3	3	2	1	NA	2	2	29	15	#VALUE!	2	106	NA	NA	NA	NA	NA	NA	78	9	1.06
74414	NA	NA	2	0	NA	3	NA	NA	NA	NA	NA	NA	NA	103.574	1	105	NA	NA	NA	NA	NA	NA	#VALUE!	0	NA
74415	NA	NA	2	17	NA	1	2	2	NA	NA	NA	24	17	101.007	2	107	NA	NA	NA	NA	NA	NA	#VALUE!	0	NA
74416	NA	NA	1	3	NA	5	2	NA	NA	NA	NA	15.9	NA	#VALUE!	2	114	NA	NA	NA	NA	NA	NA	#VALUE!	0	NA
74417	82004.6	20.4	2	56	4	4	2	1	2	2	2	51.3	9	#VALUE!	2	116	NA	NA	NA	NA	NA	NA	#VALUE!	4	NA
74418	NA	NA	2	23	4	3	2	2	1	2	2	27.1	20	126.35	1	118	NA	NA	NA	NA	NA	NA	#VALUE!	5	0.37
74419	NA	NA	2	76	3	3	2	2	1	1	2	23.8	38	#VALUE!	1	108	107	22.9	42.7	96.6	NA	510	111	3	3.24
74420	NA	NA	2	5	NA	4	2	NA	NA	NA	NA	15.4	NA	178.5	1	110	NA	NA	NA	NA	NA	NA	#VALUE!	0	NA
74421	57302	33.5	1	47	4	3	2	1	1	1	2	33.6	64	121.146	2	115	NA	NA	NA	NA	NA	NA	#VALUE!	7	NA
74422	NA	NA	1	29	4	4	2	2	NA	1	2	24.1	25	103.206	2	111	179	428	178	147	83.3	2480	#VALUE!	0	0.62
74423	NA	NA	1	16	NA	5	2	2	NA	NA	NA	26.6	29	130.984	2	112	NA	NA	NA	NA	NA	NA	#VALUE!	0	0.86
74424	NA	NA	2	35	5	3	2	2	1	1	2	28.3	18	102.974	1	110	15.5	4.16	8.23	27.8	330	966	#VALUE!	6	0.69
74425	NA	NA	2	62	3	3	2	2	1	1	2	36.7	13	87.7251	2	109	0.91	1.97	NA	35.5	11.08	136	102	2	1.41
74426	NA	NA	1	2	NA	3	2	NA	NA	NA	NA	17.4	NA	#VALUE!	1	106	NA	NA	NA	NA	NA	NA	#VALUE!	0	0.63
74427	NA	NA	1	14	NA	4	2	NA	NA	NA	NA	24	11	162.5	1	116	NA	NA	NA	NA	NA	NA	#VALUE!	0	NA
74428	NA	NA	1	0	NA	3	NA	NA	NA	NA	NA	NA	NA	#VALUE!	1	105	NA	NA	NA	NA	NA	NA	#VALUE!	0	NA
74429	NA	NA	1	1	NA	3	2	NA	NA	NA	NA	NA	NA	#VALUE!	1	110	NA	NA	NA	NA	NA	NA	#VALUE!	0	0.85
74430	NA	NA	1	11	NA	3	2	NA	NA	NA	NA	15.2	NA	#VALUE!	2	113	NA	NA	NA	NA	NA	NA	#VALUE!	0	2.55
74431	NA	NA	2	5	NA	2	2	NA	NA	NA	NA	15.6	NA	#VALUE!	1	110	NA	NA	NA	NA	NA	NA	#VALUE!	0	0.76
74432	NA	NA	1	60	3	4	2	2	1	2	2	31.7	29	79.7025	2	108	NA	NA	NA	NA	NA	NA	110	2	1.31
74433	161103	8.7	1	22	2	3	2	2	1	1	2	27.6	20	164.935	2	112	0.91	1.97	1.24	13.5	11.08	78.64	#VALUE!	0	0.98
74434	NA	NA	2	36	2	4	2	2	1	2	2	58.3	18	#VALUE!	1	114	NA	NA	NA	NA	NA	NA	#VALUE!	18	NA
74435	NA	NA	1	19	NA	4	2	2	2	2	NA	19.3	13	95.9385	1	114	2.27	5.66	1.24	24.8	11.08	1070	#VALUE!	0	0.79
74436	NA	NA	1	55	3	5	1	1	1	1	2	28.7	32	112.639	2	108	NA	NA	NA	NA	NA	NA	#VALUE!	6	0.63
74437	NA	NA	1	35	2	1	2	2	1	1	2	26.5	35	152.5	1	110	NA	NA	NA	NA	NA	NA	#VALUE!	0	NA
74438	NA	NA	1	0	NA	3	NA	NA	NA	NA	NA	NA	NA	#VALUE!	2	107	NA	NA	NA	NA	NA	NA	#VALUE!	0	NA
74439	NA	NA	2	0	NA	1	NA	NA	NA	NA	NA	NA	NA	95.7431	2	113	NA	NA	NA	NA	NA	NA	#VALUE!	0	NA
74440	287639	4.4	2	31	5	3	2	2	1	2	2	28	14	129.625	1	115	NA	NA	NA	NA	NA	NA	#VALUE!	5	NA
74441	139956	10.9	2	38	4	4	2	1	1	1	2	24.3	14	#VALUE!	2	112	201	69.6	81.2	120	71.6	1360	#VALUE!	10	1.08
74442	NA	NA	1	63	4	4	2	2	1	1	2	30	41	111.04	2	117	NA	NA	NA	NA	NA	NA	99	2	NA
74443	NA	NA	2	11	NA	2	2	NA	NA	NA	NA	16.1	NA	143.361	1	116	0.91	2.88	1.24	10.7	11.08	78.64	#VALUE!	0	0.16
74444	NA	NA	1	10	NA	4	2	NA	NA	NA	NA	14.2	NA	#VALUE!	2	111	8.8	5.17	3.01	24.4	11.08	78.64	#VALUE!	0	0.71
74445	NA	NA	1	47	4	3	2	2	1	2	2	30.4	17	136.548	2	104	NA	NA	NA	NA	NA	NA	#VALUE!	0	NA
74446	74015.9	14.2	2	64	5	3	2	1	1	1	2	34	56	#VALUE!	2	109	3.01	9.52	6.81	358	24.4	449	136	17	1.76
74447	NA	NA	1	0	NA	2	NA	NA	NA	NA	NA	NA	NA	#VALUE!	2	110	NA	NA	NA	NA	NA	NA	#VALUE!	0	NA
74448	NA	NA	2	5	NA	5	2	NA	NA	NA	NA	13.7	NA	116.065	2	104	NA	NA	NA	NA	NA	NA	#VALUE!	0	0.8
74449	NA	NA	1	37	5	4	2	2	2	2	2	32	33	117.409	2	111	NA	NA	NA	NA	NA	NA	#VALUE!	0	NA
74450	NA	NA	1	16	NA	1	2	2	NA	NA	NA	17.4	NA	#VALUE!	2	112	NA	NA	NA	NA	NA	NA	#VALUE!	0	NA
74451	NA	NA	2	77	2	2	9	1	2	2	2	29	19	#VALUE!	1	108	NA	NA	NA	NA	NA	NA	70	21	2.39
74452	NA	NA	2	11	NA	1	2	NA	NA	NA	NA	15.5	NA	99.7974	1	107	1.48	1.97	4.66	11.2	11.08	78.64	#VALUE!	0	0.57
74453	NA	NA	1	0	NA	3	NA	NA	NA	NA	NA	NA	NA	#VALUE!	1	113	NA	NA	NA	NA	NA	NA	#VALUE!	0	NA
74454	NA	NA	1	45	5	5	2	2	1	2	2	26.5	22	98.9583	1	117	1.5	6.16	1.24	65	NA	765	#VALUE!	2	1.16
74455	NA	NA	2	38	4	3	2	2	1	2	2	26	20	#VALUE!	1	115	NA	NA	NA	NA	NA	NA	#VALUE!	4	0.32
74456	NA	NA	2	1	NA	4	2	NA	NA	NA	NA	NA	NA	#VALUE!	1	104	NA	NA	NA	NA	NA	NA	#VALUE!	0	NA
74457	NA	NA	1	13	NA	3	2	NA	NA	NA	NA	19.8	12	123.252	1	107	NA	NA	NA	NA	NA	NA	#VALUE!	0	0.41
74458	NA	NA	2	15	NA	1	2	NA	NA	NA	NA	25.2	17	89.8281	1	111	1.62	1.97	4.15	15.8	11.08	141	#VALUE!	0	0.73
74459	75719.7	11	2	61	3	3	2	1	1	1	2	43.3	38	#VALUE!	1	115	NA	NA	NA	NA	NA	NA	97	10	NA
74460	NA	NA	2	20	3	3	2	2	1	1	2	21.1	17	104.764	1	113	NA	NA	NA	NA	NA	NA	#VALUE!	0	NA
74461	NA	NA	1	1	NA	3	2	NA	NA	NA	NA	NA	NA	#VALUE!	2	109	NA	NA	NA	NA	NA	NA	#VALUE!	0	1.25
74462	NA	NA	2	58	5	4	2	1	1	2	2	33	20	102.17	2	110	2.98	10.9	11.6	86.2	67.6	2000	#VALUE!	12	0.69
74463	235625	6.1	1	45	4	3	2	2	1	1	2	29.4	74	101.694	1	110	2.65	5.79	9.06	NA	143	525	#VALUE!	1	0.67
74464	58007.7	16.3	1	45	3	5	1	1	2	2	2	32.9	42	157.6	2	111	NA	NA	NA	NA	NA	NA	#VALUE!	9	NA
74465	NA	NA	1	80	1	1	1	1	1	1	2	30.8	20	46.6769	1	107	NA	NA	26.1	82.3	NA	417	65	7	1.85
74466	46239.2	11	1	34	2	3	2	1	1	1	2	27.8	31	99.7534	1	113	NA	NA	NA	NA	NA	NA	#VALUE!	1	NA
74467	NA	NA	1	1	NA	4	2	NA	NA	NA	NA	NA	NA	#VALUE!	1	110	NA	NA	NA	NA	NA	NA	#VALUE!	0	0.72
74468	NA	NA	2	5	NA	5	2	NA	NA	NA	NA	NA	NA	39.6754	1	115	NA	NA	NA	NA	NA	NA	#VALUE!	0	1.21
74469	NA	NA	1	1	NA	4	2	NA	NA	NA	NA	NA	NA	#VALUE!	2	114	NA	NA	NA	NA	NA	NA	#VALUE!	0	1.05
74470	NA	NA	1	4	NA	3	2	NA	NA	NA	NA	16.5	NA	#VALUE!	1	113	NA	NA	NA	NA	NA	NA	#VALUE!	0	1.54
74471	NA	NA	2	16	NA	1	2	2	NA	NA	NA	32.6	51	#VALUE!	1	111	NA	NA	NA	NA	NA	NA	#VALUE!	0	NA
74472	NA	NA	2	2	NA	3	2	NA	NA	NA	NA	15.8	NA	#VALUE!	2	107	NA	NA	NA	NA	NA	NA	#VALUE!	0	NA
74473	NA	NA	1	80	5	3	2	1	9	2	2	24.4	10	46.056	2	107	57.6	1.97	8.68	NA	58.7	225	59	0	1.15
74474	NA	NA	1	3	NA	1	2	NA	NA	NA	NA	15.4	NA	#VALUE!	1	115	NA	NA	NA	NA	NA	NA	#VALUE!	0	0.74
74475	NA	NA	1	0	NA	1	NA	NA	NA	NA	NA	NA	NA	#VALUE!	1	115	NA	NA	NA	NA	NA	NA	#VALUE!	0	NA
74476	26529.1	15.8	2	68	1	2	2	2	2	2	2	21.6	19	39.1476	2	104	NA	NA	NA	NA	NA	NA	53	10	0.54
74477	NA	NA	1	1	NA	1	2	NA	NA	NA	NA	NA	NA	#VALUE!	2	110	NA	NA	NA	NA	NA	NA	#VALUE!	0	1.3
74478	NA	NA	1	8	NA	5	2	NA	NA	NA	NA	16	NA	#VALUE!	2	115	1.7	3.41	12.2	42.6	11.08	78.64	#VALUE!	0	0.54
74479	NA	NA	2	50	2	1	2	2	1	2	2	26.1	20	74.2632	1	109	NA	NA	NA	NA	NA	NA	#VALUE!	0	NA
74480	NA	NA	2	18	NA	1	2	2	2	2	NA	18.6	15	#VALUE!	2	111	2.98	1.97	3.5	NA	11.08	567	#VALUE!	0	0.46
74481	NA	NA	2	35	3	4	2	1	1	2	2	38.6	35	#VALUE!	2	105	NA	NA	NA	NA	NA	NA	#VALUE!	0	NA
74482	NA	NA	2	8	NA	1	2	NA	NA	NA	NA	14.1	NA	75.5426	2	106	NA	NA	NA	NA	NA	NA	#VALUE!	0	0.57
74483	NA	NA	1	4	NA	1	2	NA	NA	NA	NA	17	NA	#VALUE!	1	115	NA	NA	NA	NA	NA	NA	#VALUE!	0	0.38
74484	NA	NA	2	11	NA	4	2	NA	NA	NA	NA	21.3	NA	162.326	1	116	NA	NA	NA	NA	NA	NA	#VALUE!	0	0.28
74485	NA	NA	2	3	NA	3	2	NA	NA	NA	NA	16.3	NA	#VALUE!	2	107	NA	NA	NA	NA	NA	NA	#VALUE!	0	0.44
74486	NA	NA	2	69	2	4	2	2	1	1	2	53.5	15	#VALUE!	1	104	NA	NA	NA	NA	NA	NA	75	9	NA
74487	NA	NA	1	78	2	3	2	1	2	1	2	30.4	20	55.1111	1	114	NA	NA	NA	NA	NA	NA	104	3	0.87
74488	NA	NA	2	16	NA	3	2	2	NA	NA	NA	17.7	18	#VALUE!	2	108	NA	NA	NA	NA	NA	NA	#VALUE!	0	NA
74489	NA	NA	2	36	4	3	2	2	1	1	2	25.2	11	106.171	1	116	NA	NA	NA	NA	NA	NA	#VALUE!	0	NA
74490	NA	NA	2	80	4	3	2	1	1	2	2	30.4	8	46.8444	1	112	1.42	10.9	10.8	137	1550	504	128	9	2.06
74491	NA	NA	2	8	NA	4	2	NA	NA	NA	NA	17.5	NA	120.707	2	105	NA	NA	NA	NA	NA	NA	#VALUE!	0	1.89
74492	NA	NA	2	10	NA	3	2	NA	NA	NA	NA	20.5	NA	131.083	2	107	0.91	1.97	3.75	22	11.08	234	#VALUE!	0	0.5
74493	NA	NA	1	40	3	1	2	2	2	2	2	26.2	22	137.681	1	104	NA	NA	NA	NA	NA	NA	#VALUE!	7	3.26
74494	NA	NA	1	2	NA	4	2	NA	NA	NA	NA	19.6	NA	#VALUE!	1	112	NA	NA	NA	NA	NA	NA	#VALUE!	0	NA
74495	NA	NA	1	8	NA	5	2	NA	NA	NA	NA	13.5	NA	#VALUE!	2	118	NA	NA	NA	NA	NA	NA	#VALUE!	0	0.42
74496	NA	NA	1	4	NA	3	2	NA	NA	NA	NA	14.2	NA	#VALUE!	2	112	NA	NA	NA	NA	NA	NA	#VALUE!	0	0.59
74497	NA	NA	1	2	NA	2	2	NA	NA	NA	NA	18.6	NA	#VALUE!	1	116	NA	NA	NA	NA	NA	NA	#VALUE!	0	0.46
74498	116120	13.9	1	29	3	1	2	2	1	1	2	33.2	43	186.088	1	115	NA	NA	NA	NA	NA	NA	#VALUE!	2	NA
74499	NA	NA	1	59	3	4	2	2	1	1	2	29.1	31	86.9509	1	106	NA	NA	NA	NA	NA	NA	#VALUE!	10	1.14
74500	NA	NA	1	6	NA	1	2	NA	NA	NA	NA	16.7	NA	#VALUE!	2	107	NA	NA	NA	NA	NA	NA	#VALUE!	0	0.6
74501	NA	NA	2	10	NA	3	2	NA	NA	NA	NA	20	NA	158.175	1	115	1.89	9.66	7.14	96.4	71.3	6630	#VALUE!	0	0.19
74502	NA	NA	1	27	1	4	2	2	2	2	2	20.6	34	125.556	2	111	NA	NA	NA	NA	NA	NA	#VALUE!	0	NA
74503	53643.7	12.4	2	47	2	1	2	2	1	1	2	36.6	23	#VALUE!	2	111	NA	NA	NA	NA	NA	NA	#VALUE!	0	0.5
74504	NA	NA	2	43	5	3	2	2	1	2	2	20.4	18	#VALUE!	2	115	0.91	1.97	11.6	22.7	11.08	117	#VALUE!	6	0.34
74505	NA	NA	2	21	4	3	2	2	1	2	2	31.1	18	106.722	2	106	NA	NA	NA	NA	NA	NA	#VALUE!	3	NA
74506	NA	NA	2	4	NA	1	2	NA	NA	NA	NA	18	NA	150.851	2	109	NA	NA	NA	NA	NA	NA	#VALUE!	0	0.84
74507	NA	NA	1	14	NA	1	2	NA	NA	NA	NA	19.7	12	127.312	1	109	NA	NA	NA	NA	NA	NA	#VALUE!	0	0.94
74508	NA	NA	1	80	5	3	2	2	1	1	2	25.8	16	63.9731	2	105	2.3	3.22	5.29	52.3	27.1	271	90	3	1.55
74509	97439.6	27.1	2	48	2	2	1	2	2	2	2	29.1	38	#VALUE!	1	106	NA	NA	NA	NA	NA	NA	#VALUE!	2	NA
74510	NA	NA	1	64	4	3	2	1	1	1	2	32.2	34	84.1246	1	108	NA	NA	NA	NA	NA	NA	135	4	1.04
74511	NA	NA	1	46	5	3	2	2	1	2	2	26.7	40	117.222	1	116	NA	NA	NA	NA	NA	NA	#VALUE!	1	NA
74512	NA	NA	1	80	1	3	1	1	1	1	2	29.9	50	46.9921	2	109	1.85	1.97	6.25	58.9	95.8	537	83	0	1.32
74513	NA	NA	1	15	NA	3	2	NA	NA	NA	NA	25.8	20	164.812	1	110	0.91	1.97	1.91	4.96	11.08	78.64	#VALUE!	0	0.49
74514	NA	NA	2	0	NA	2	NA	NA	NA	NA	NA	NA	NA	99.6389	2	109	NA	NA	NA	NA	NA	NA	#VALUE!	0	NA
74515	NA	NA	2	0	NA	1	NA	NA	NA	NA	NA	NA	NA	39.9433	1	110	NA	NA	NA	NA	NA	NA	#VALUE!	0	NA
74516	NA	NA	2	16	NA	1	2	2	NA	NA	NA	21.3	15	140.09	1	106	NA	NA	NA	NA	NA	NA	#VALUE!	0	NA
74517	NA	NA	1	1	NA	4	2	NA	NA	NA	NA	NA	NA	#VALUE!	1	108	NA	NA	NA	NA	NA	NA	#VALUE!	0	NA
74518	NA	NA	1	0	NA	5	NA	NA	NA	NA	NA	NA	NA	#VALUE!	1	104	NA	NA	NA	NA	NA	NA	#VALUE!	0	NA
74519	NA	NA	2	60	4	3	2	2	NA	1	2	NA	12	104.74	2	118	NA	NA	NA	NA	NA	NA	#VALUE!	0	5.16
74520	NA	NA	1	6	NA	5	2	NA	NA	NA	NA	14.3	NA	#VALUE!	2	118	NA	NA	NA	NA	NA	NA	#VALUE!	0	0.9
74521	137248	2.8	2	21	4	4	2	2	1	1	2	44.1	23	#VALUE!	1	106	NA	NA	NA	NA	NA	NA	#VALUE!	7	NA
74522	NA	NA	1	2	NA	1	2	NA	NA	NA	NA	NA	NA	#VALUE!	1	109	NA	NA	NA	NA	NA	NA	#VALUE!	0	0.39
74523	30642.5	11.2	2	61	4	1	2	1	1	2	2	25.8	23	#VALUE!	1	107	0.91	1.97	2.53	4.96	23.2	126	103	0	0.99
74524	NA	NA	1	47	2	1	2	2	1	2	2	27.4	18	151.95	1	118	NA	NA	NA	NA	NA	NA	#VALUE!	0	NA
74525	NA	NA	1	11	NA	5	2	NA	NA	NA	NA	22.5	NA	#VALUE!	2	113	NA	NA	NA	NA	NA	NA	#VALUE!	0	1.84
74526	NA	NA	2	58	3	4	1	1	NA	1	1	26.4	NA	99.2902	1	112	NA	NA	93	NA	160	780	#VALUE!	0	NA
74527	NA	NA	1	0	NA	4	NA	NA	NA	NA	NA	NA	NA	#VALUE!	2	105	NA	NA	NA	NA	NA	NA	#VALUE!	0	NA
74528	NA	NA	2	1	NA	1	2	NA	NA	NA	NA	NA	NA	#VALUE!	2	111	NA	NA	NA	NA	NA	NA	#VALUE!	0	2.36
74529	85748.4	6.1	1	51	1	1	2	2	1	1	2	32.5	36	132.601	1	106	NA	NA	NA	NA	NA	NA	#VALUE!	0	1.22
74530	NA	NA	2	45	3	1	2	2	2	2	2	26.3	33	#VALUE!	1	118	NA	NA	NA	NA	NA	NA	#VALUE!	3	1.25
74531	NA	NA	1	72	2	4	2	1	1	1	2	27.5	NA	#VALUE!	2	117	NA	NA	NA	NA	NA	NA	66	4	NA
74532	114600	4.5	1	25	1	1	2	2	NA	1	2	27.1	41	155.187	1	107	NA	NA	NA	NA	NA	NA	#VALUE!	0	NA
74533	NA	NA	2	0	NA	3	NA	NA	NA	NA	NA	NA	NA	116.884	1	105	NA	NA	NA	NA	NA	NA	#VALUE!	0	NA
74534	0	NA	1	65	4	3	2	1	1	2	2	44.6	12	214.286	1	105	1.33	5.58	3.47	NA	NA	449	67	0	1.5
74535	NA	NA	1	1	NA	2	2	NA	NA	NA	NA	NA	NA	#VALUE!	1	108	NA	NA	NA	NA	NA	NA	#VALUE!	0	0.43
74536	32953.1	14.6	1	65	4	2	1	2	1	1	2	28.2	27	65.7853	1	111	0.91	1.97	1.24	23.7	11.08	197	106	4	7.09
74537	NA	NA	2	23	3	4	2	2	2	1	2	31.5	10	182.143	1	115	136	18.3	37.6	25.5	20.9	265	#VALUE!	0	0.51
74538	NA	NA	2	75	3	3	1	1	2	2	2	22.4	NA	#VALUE!	1	113	NA	NA	NA	NA	NA	NA	67	0	NA
74539	NA	NA	1	55	3	4	2	1	1	1	2	38.5	24	173.002	2	114	NA	NA	NA	NA	NA	NA	#VALUE!	10	NA
74540	NA	NA	2	11	NA	2	2	NA	NA	NA	NA	29.9	NA	161.713	1	104	NA	NA	NA	NA	NA	NA	#VALUE!	0	0.3
74541	NA	NA	2	5	NA	4	2	NA	NA	NA	NA	16.2	NA	#VALUE!	2	114	NA	NA	NA	NA	NA	NA	#VALUE!	0	NA
74542	NA	NA	1	46	2	3	2	2	1	1	2	21.5	13	67.1859	2	105	NA	NA	NA	NA	NA	NA	#VALUE!	1	3.44
74543	NA	NA	1	40	4	5	2	2	NA	2	2	24.6	NA	#VALUE!	2	108	NA	NA	NA	NA	NA	NA	#VALUE!	0	NA
74544	NA	NA	1	10	NA	4	2	NA	NA	NA	NA	18	NA	#VALUE!	2	114	NA	NA	NA	NA	NA	NA	#VALUE!	0	1.53
74545	NA	NA	2	8	NA	3	2	NA	NA	NA	NA	14.4	NA	57.108	1	106	1.39	1.97	6.65	59.3	146	272	#VALUE!	0	NA
74546	NA	NA	2	27	2	1	2	2	NA	2	2	37.3	19	#VALUE!	1	118	2.59	8.58	6.57	39.6	46.1	141	#VALUE!	0	19.4
74547	42904.3	11.4	1	43	4	3	2	2	1	1	2	20.8	20	133.941	1	114	NA	NA	NA	NA	NA	NA	#VALUE!	0	NA
74548	NA	NA	2	63	4	2	3	2	2	2	2	21.6	16	#VALUE!	2	118	NA	NA	1.24	NA	NA	5130	69	2	0.73
74549	NA	NA	2	55	4	5	1	2	2	2	2	21.6	39	278.519	1	107	3.16	6.62	8.58	NA	54	523	#VALUE!	5	0.68
74550	NA	NA	2	4	NA	4	2	NA	NA	NA	NA	16.9	NA	113.85	2	116	NA	NA	NA	NA	NA	NA	#VALUE!	0	0.62
74551	167174	7.7	2	32	5	3	2	1	1	1	2	21.6	23	97.9099	2	117	NA	NA	NA	NA	NA	NA	#VALUE!	1	NA
74552	86145.1	9.7	2	44	5	4	2	1	NA	2	2	33	12	81.5128	1	108	NA	NA	NA	NA	NA	NA	#VALUE!	0	NA
74553	NA	NA	1	6	NA	3	2	NA	NA	NA	NA	20.6	NA	#VALUE!	2	109	NA	NA	NA	NA	NA	NA	#VALUE!	0	0.63
74554	NA	NA	2	35	4	4	2	2	NA	2	2	36.8	16	98.5793	1	104	0.91	7.32	1.24	84	17.8	905	#VALUE!	0	0.47
74555	NA	NA	2	2	NA	5	2	NA	NA	NA	NA	NA	NA	123.949	2	111	NA	NA	NA	NA	NA	NA	#VALUE!	0	NA
74556	NA	NA	2	23	4	3	2	2	NA	2	2	34	19	#VALUE!	2	109	2.59	4.54	1.24	133	73.1	NA	#VALUE!	0	0.24
74557	62094.7	7.2	2	28	5	3	2	2	1	1	2	26.7	15	118.923	2	105	8.67	5.34	28.5	55.1	20.5	1030	#VALUE!	2	0.49
74558	NA	NA	2	1	NA	4	2	NA	NA	NA	NA	NA	NA	#VALUE!	2	105	NA	NA	NA	NA	NA	NA	#VALUE!	0	1.11
74559	NA	NA	2	19	NA	2	2	2	2	2	NA	23.4	10	161.97	2	118	0.91	1.97	NA	21.1	11.08	464	#VALUE!	0	0.19
74560	NA	NA	1	36	3	3	2	1	1	1	2	31.8	13	172.104	2	105	NA	NA	NA	NA	NA	NA	#VALUE!	14	0.64
74561	NA	NA	1	1	NA	1	2	NA	NA	NA	NA	NA	NA	#VALUE!	2	109	NA	NA	NA	NA	NA	NA	#VALUE!	0	0.37
74562	NA	NA	1	62	4	3	2	1	1	2	2	28.2	24	86.6667	2	114	NA	NA	NA	NA	NA	NA	104	0	NA
74563	66618.1	23.1	2	40	4	3	2	2	1	1	2	26.9	20	146.288	1	116	NA	NA	NA	NA	NA	NA	#VALUE!	6	NA
74564	NA	NA	2	26	2	5	2	1	NA	2	2	25.8	NA	#VALUE!	2	115	NA	NA	NA	NA	NA	NA	#VALUE!	0	NA
74565	37043.9	59.4	1	66	1	2	2	2	1	1	2	23.9	18	63.5265	1	108	NA	NA	NA	NA	NA	NA	51	14	NA
74566	66963.7	17.4	2	55	4	3	2	1	2	1	2	40	44	80.9524	1	110	NA	NA	NA	115	NA	285	#VALUE!	23	1.15
74567	NA	NA	2	53	3	3	2	2	1	1	2	33.3	21	#VALUE!	1	113	NA	NA	NA	NA	NA	NA	#VALUE!	5	NA
74568	NA	NA	1	8	NA	2	2	NA	NA	NA	NA	12.9	NA	#VALUE!	2	110	NA	NA	NA	NA	NA	NA	#VALUE!	0	NA
74569	NA	NA	1	19	NA	3	2	2	2	2	NA	NA	31	#VALUE!	2	109	0.91	3.04	4.13	31.1	152	271	#VALUE!	2	0.39
74570	33321.2	16.2	2	63	4	1	2	1	1	1	2	26.8	32	104.871	2	108	NA	NA	NA	NA	NA	NA	105	1	NA
74571	NA	NA	1	53	5	3	2	2	1	2	2	22.5	24	81.9674	2	108	0.91	1.97	4.27	93.4	11.08	117	#VALUE!	1	0.5
74572	NA	NA	2	2	NA	4	2	NA	NA	NA	NA	18.8	NA	#VALUE!	2	115	NA	NA	NA	NA	NA	NA	#VALUE!	0	0.49
74573	NA	NA	2	4	NA	4	2	NA	NA	NA	NA	13.4	NA	52.1703	2	115	NA	NA	NA	NA	NA	NA	#VALUE!	0	1.3
74574	NA	NA	2	80	3	3	2	1	2	2	2	26.4	13	69.6723	1	116	NA	NA	NA	NA	NA	NA	115	0	NA
74575	NA	NA	2	16	NA	2	2	2	NA	NA	NA	26.2	16	#VALUE!	1	104	NA	NA	NA	NA	NA	NA	#VALUE!	0	NA
74576	NA	NA	2	73	2	3	2	2	2	1	2	31.9	28	#VALUE!	2	115	NA	NA	NA	NA	NA	NA	92	10	0.59
74577	NA	NA	2	3	NA	4	2	NA	NA	NA	NA	NA	NA	64.9144	1	106	NA	NA	NA	NA	NA	NA	#VALUE!	0	NA
74578	NA	NA	1	4	NA	2	2	NA	NA	NA	NA	15.2	NA	#VALUE!	1	106	NA	NA	NA	NA	NA	NA	#VALUE!	0	0.65
74579	NA	NA	1	51	3	5	2	1	2	2	2	24.5	24	58.5422	2	115	NA	NA	NA	NA	NA	NA	#VALUE!	27	NA
74580	NA	NA	2	13	NA	2	2	NA	NA	NA	NA	18.9	12	#VALUE!	2	117	3.66	5.22	6.54	21.7	11.08	NA	#VALUE!	0	0.66
74581	NA	NA	1	75	2	1	2	2	1	1	2	17.7	19	58.9181	1	106	NA	NA	NA	NA	NA	NA	53	6	NA
74582	NA	NA	2	30	4	3	2	2	2	1	2	27.5	18	49.7609	2	116	140	19.2	36.3	43.4	29.3	346	#VALUE!	2	1.48
74583	50654.1	15.8	2	60	4	1	1	1	2	1	1	41.1	15	103.78	2	111	NA	NA	NA	NA	NA	NA	122	4	NA
74584	NA	NA	1	10	NA	4	2	NA	NA	NA	NA	20.1	NA	#VALUE!	2	105	0.91	4.15	2.92	52.5	27.2	151	#VALUE!	0	1.31
74585	NA	NA	2	0	NA	4	NA	NA	NA	NA	NA	NA	NA	122.491	1	104	NA	NA	NA	NA	NA	NA	#VALUE!	0	NA
74586	NA	NA	1	24	2	5	2	2	1	1	2	24.7	16	131.772	2	105	145	16.3	23.7	27.1	11.08	302	#VALUE!	0	1.38
74587	NA	NA	1	66	5	1	2	2	1	1	2	27.9	24	110.653	1	106	NA	NA	NA	NA	NA	NA	127	3	NA
74588	80796.9	27.9	2	74	3	3	1	2	2	2	2	30.2	20	#VALUE!	2	105	NA	1.97	9.18	30.3	50.4	255	111	4	0.8
74589	NA	NA	1	67	5	3	2	2	2	2	2	21.2	16	85.2335	2	104	NA	13.5	6.31	88.5	79.5	451	77	0	1.25
74590	NA	NA	1	30	2	3	2	2	NA	2	2	21.7	21	125.246	2	112	NA	NA	NA	NA	NA	NA	#VALUE!	0	NA
74591	24551.4	71.2	1	73	4	4	2	1	1	1	2	24	14	75.6189	2	117	NA	NA	NA	NA	NA	NA	69	7	NA
74592	NA	NA	1	1	NA	4	2	NA	NA	NA	NA	NA	NA	#VALUE!	1	106	NA	NA	NA	NA	NA	NA	#VALUE!	0	0.74
74593	NA	NA	1	0	NA	3	NA	NA	NA	NA	NA	NA	NA	#VALUE!	2	107	NA	NA	NA	NA	NA	NA	#VALUE!	0	NA
74594	NA	NA	2	53	5	4	2	1	1	2	2	35.1	19	64.2761	1	111	NA	NA	NA	NA	NA	NA	#VALUE!	0	NA
74595	NA	NA	1	5	NA	1	2	NA	NA	NA	NA	15.1	NA	#VALUE!	2	118	NA	NA	NA	NA	NA	NA	#VALUE!	0	0.43
74596	66209.7	43.8	2	45	3	4	2	1	2	1	2	29.2	13	#VALUE!	2	117	NA	NA	NA	NA	NA	NA	#VALUE!	4	NA
74597	NA	NA	1	0	NA	1	NA	NA	NA	NA	NA	NA	NA	#VALUE!	1	116	NA	NA	NA	NA	NA	NA	#VALUE!	0	NA
74598	NA	NA	1	58	2	3	1	1	1	2	2	32.9	12	28.0402	2	116	1.77	NA	1.24	NA	479	1300	#VALUE!	0	3.4
74599	NA	NA	1	6	NA	3	2	NA	NA	NA	NA	NA	NA	#VALUE!	1	105	NA	NA	NA	NA	NA	NA	#VALUE!	0	NA
74600	NA	NA	2	66	4	4	2	1	1	1	2	35.1	14	#VALUE!	1	104	0.91	1.97	3.14	NA	11.08	78.64	88	1	1.73
74601	NA	NA	2	20	3	4	2	2	2	2	2	18.7	27	23.8342	2	116	NA	NA	NA	NA	NA	NA	#VALUE!	0	NA
74602	NA	NA	2	18	NA	4	2	2	2	2	NA	28.6	13	#VALUE!	1	115	0.91	4.06	14.2	28	11.08	1360	#VALUE!	0	0.07
74603	NA	NA	1	12	NA	5	2	NA	NA	NA	NA	16.6	NA	#VALUE!	1	106	NA	NA	NA	NA	NA	NA	#VALUE!	0	NA
74604	NA	NA	1	3	NA	5	2	NA	NA	NA	NA	NA	NA	#VALUE!	1	108	NA	NA	NA	NA	NA	NA	#VALUE!	0	NA
74605	NA	NA	2	62	5	3	2	1	1	1	2	27.6	24	138.267	1	115	NA	NA	NA	NA	NA	NA	118	1	NA
74606	NA	NA	1	9	NA	1	2	NA	NA	NA	NA	21.4	NA	#VALUE!	1	111	3.06	6.1	6.62	59.9	31.6	672	#VALUE!	0	0.71
74607	NA	NA	1	68	5	5	2	2	2	1	2	23.8	31	74.382	2	104	NA	NA	NA	NA	NA	NA	90	0	1.26
74608	NA	NA	1	14	NA	1	2	NA	NA	NA	NA	16	19	91.0843	1	109	3.39	3.33	5.44	111	50.6	1320	#VALUE!	0	0.69
74609	51506.8	8.8	2	46	4	2	2	2	1	2	2	26.8	17	#VALUE!	1	108	NA	NA	NA	NA	NA	NA	#VALUE!	0	NA
74610	NA	NA	2	0	NA	3	NA	NA	NA	NA	NA	NA	NA	63.2247	1	115	NA	NA	NA	NA	NA	NA	#VALUE!	0	NA
74611	NA	NA	1	64	4	1	1	1	1	2	2	28.6	NA	#VALUE!	1	106	0.91	1.97	1.24	42.5	59.5	78.64	69	10	0.54
74612	NA	NA	2	47	4	1	2	2	2	2	2	26.1	21	114.974	1	109	NA	NA	NA	NA	NA	NA	#VALUE!	5	0.54
74613	170138	10.9	2	35	3	3	2	1	1	1	2	27.6	13	#VALUE!	1	114	NA	NA	NA	NA	NA	NA	#VALUE!	3	NA
74614	NA	NA	2	12	NA	1	2	NA	NA	NA	NA	21.4	12	#VALUE!	1	107	NA	NA	NA	NA	NA	NA	#VALUE!	0	NA
74615	NA	NA	2	4	NA	4	2	NA	NA	NA	NA	14.3	NA	100.851	1	107	NA	NA	NA	NA	NA	NA	#VALUE!	0	NA
74616	NA	NA	1	19	NA	1	2	2	1	2	NA	45.1	30	286.955	1	107	1.55	4.15	7.1	36.1	21.1	409	#VALUE!	4	0.69
74617	NA	NA	1	17	NA	4	2	2	NA	NA	NA	21.7	12	132.15	2	110	284	66.3	101	69.6	108	1420	#VALUE!	0	0.93
74618	NA	NA	2	0	NA	1	NA	NA	NA	NA	NA	NA	NA	#VALUE!	2	109	NA	NA	NA	NA	NA	NA	#VALUE!	0	NA
74619	NA	NA	1	80	3	3	1	1	1	1	2	25.5	18	41.2879	2	112	NA	NA	NA	NA	NA	NA	89	4	NA
74620	NA	NA	2	14	NA	4	2	NA	NA	NA	NA	24.6	NA	112.328	1	116	NA	NA	NA	NA	NA	NA	#VALUE!	0	NA
74621	NA	NA	2	1	NA	5	2	NA	NA	NA	NA	NA	NA	#VALUE!	2	112	NA	NA	NA	NA	NA	NA	#VALUE!	0	NA
74622	NA	NA	2	0	NA	3	NA	NA	NA	NA	NA	NA	NA	35.0947	1	112	NA	NA	NA	NA	NA	NA	#VALUE!	0	NA
74623	NA	NA	2	46	3	3	2	2	1	2	2	22.9	17	#VALUE!	2	105	0.91	1.97	5.01	64.3	24.1	78.64	#VALUE!	10	0.6
74624	NA	NA	2	37	3	4	2	1	2	1	2	58.9	18	#VALUE!	2	115	NA	NA	NA	NA	NA	NA	#VALUE!	3	NA
74625	NA	NA	1	21	3	3	2	2	NA	1	2	NA	NA	#VALUE!	1	105	NA	NA	NA	NA	NA	NA	#VALUE!	0	NA
74626	NA	NA	1	15	NA	1	2	NA	NA	NA	NA	24.9	18	160.865	1	118	0.91	8.5	6.74	80.7	26.7	377	#VALUE!	0	0.44
74627	NA	NA	2	29	5	3	2	2	1	1	2	38.8	40	257.914	1	113	NA	NA	NA	NA	NA	NA	#VALUE!	0	NA
74628	NA	NA	2	63	5	3	2	2	1	2	2	19.3	13	#VALUE!	1	114	NA	NA	NA	NA	NA	NA	110	2	NA
74629	NA	NA	1	14	NA	1	2	NA	NA	NA	NA	28.4	22	245	1	118	NA	NA	NA	NA	NA	NA	#VALUE!	0	NA
74630	NA	NA	1	18	NA	5	2	2	1	2	NA	29.3	23	160.202	1	117	NA	NA	NA	NA	NA	NA	#VALUE!	0	NA
74631	NA	NA	1	30	1	2	2	2	1	1	2	25.9	63	151.228	2	105	2.6	12	6.61	213	66.2	1130	#VALUE!	0	1.45
74632	NA	NA	1	46	5	4	2	2	1	2	2	20.4	15	98.6585	2	106	NA	NA	NA	NA	NA	NA	#VALUE!	0	NA
74633	NA	NA	2	56	5	2	2	2	1	2	2	23.6	30	136.172	2	106	2.94	4	4.66	89.6	11.08	112	#VALUE!	1	0.98
74634	NA	NA	2	0	NA	4	NA	NA	NA	NA	NA	NA	NA	128.544	2	114	NA	NA	NA	NA	NA	NA	#VALUE!	0	NA
74635	NA	NA	2	2	NA	3	2	NA	NA	NA	NA	16.2	NA	83.8597	1	113	NA	NA	NA	NA	NA	NA	#VALUE!	0	3.93
74636	NA	NA	2	60	5	5	2	2	2	2	2	22.8	18	99.3406	2	107	NA	NA	NA	NA	NA	NA	139	1	NA
74637	NA	NA	1	11	NA	3	2	NA	NA	NA	NA	26.2	NA	#VALUE!	1	113	NA	NA	NA	NA	NA	NA	#VALUE!	0	0.6
74638	NA	NA	1	34	4	2	2	1	1	2	2	26.4	44	135.505	2	109	1.77	4.87	9.03	50.9	100	2140	#VALUE!	3	0.36
74639	65908.2	7	1	51	4	1	2	2	1	2	2	28.1	23	90.2594	2	109	0.91	5.34	5.55	13.9	37.2	114	#VALUE!	2	0.85
74640	NA	NA	1	14	NA	3	2	NA	NA	NA	NA	22.7	26	180.682	1	115	4.71	1.97	6.12	26.4	11.08	246	#VALUE!	0	2.05
74641	36125.6	7.5	1	33	3	5	2	2	1	1	2	31.2	38	127.832	2	106	NA	NA	NA	NA	NA	NA	#VALUE!	2	NA
74642	NA	NA	2	45	3	4	2	2	2	2	2	32	19	76.7205	2	108	NA	NA	NA	NA	NA	NA	#VALUE!	0	0.61
74643	NA	NA	1	2	NA	4	2	NA	NA	NA	NA	17.8	NA	#VALUE!	1	112	NA	NA	NA	NA	NA	NA	#VALUE!	0	0.8
74644	NA	NA	2	20	2	3	2	2	1	2	2	23.9	19	108.657	2	116	5.47	9	5.28	23.5	11.08	865	#VALUE!	7	0.71
74645	NA	NA	2	68	5	3	2	1	1	1	2	35.8	17	139.069	2	111	NA	NA	NA	NA	NA	NA	138	8	NA
74646	NA	NA	1	49	4	1	2	2	2	2	2	20	9	65.8223	1	109	0.91	1.97	1.24	9.2	11.08	78.64	#VALUE!	3	1.09
74647	NA	NA	2	15	NA	3	2	NA	NA	NA	NA	20.5	15	130.628	2	110	0.91	3.99	5.51	82.4	108	209	#VALUE!	0	0.33
74648	NA	NA	2	18	NA	4	2	2	2	2	NA	NA	NA	108	2	116	NA	NA	NA	NA	NA	NA	#VALUE!	0	NA
74649	NA	NA	2	4	NA	4	2	NA	NA	NA	NA	17.1	NA	55.949	2	117	NA	NA	NA	NA	NA	NA	#VALUE!	0	NA
74650	44147.5	29.5	1	56	4	1	2	2	2	2	2	33.3	40	91.1061	2	110	NA	NA	NA	NA	NA	NA	#VALUE!	1	2.5
74651	NA	NA	1	8	NA	3	2	NA	NA	NA	NA	15.2	NA	#VALUE!	2	107	2.35	1.97	3.28	23.3	11.08	151	#VALUE!	0	1.83
74652	36444.2	5.7	2	40	3	1	2	1	1	2	2	34.2	14	#VALUE!	1	118	NA	NA	NA	NA	NA	NA	#VALUE!	2	NA
74653	59305	5.1	2	29	2	2	2	1	1	1	2	30.6	16	77.4402	2	118	0.91	3.88	1.24	7.56	11.08	78.64	#VALUE!	2	0.42
74654	NA	NA	2	62	4	4	1	1	1	2	2	32.7	14	#VALUE!	1	112	NA	NA	NA	NA	NA	NA	91	4	2.17
74655	NA	NA	2	36	5	5	2	2	2	2	2	23.6	12	166.039	2	110	NA	NA	NA	NA	NA	NA	#VALUE!	0	NA
74656	NA	NA	1	62	5	3	1	1	1	1	2	37.9	20	155.199	1	109	4.08	3.13	9.56	38.5	11.08	178	123	6	4.83
74657	NA	NA	1	3	NA	3	2	NA	NA	NA	NA	16.1	NA	#VALUE!	2	115	NA	NA	NA	NA	NA	NA	#VALUE!	0	0.53
74658	NA	NA	2	12	NA	1	2	NA	NA	NA	NA	20.3	12	92.0833	1	117	NA	NA	NA	NA	NA	NA	#VALUE!	0	NA
74659	NA	NA	1	12	NA	3	2	NA	NA	NA	NA	19.8	19	130.64	2	116	NA	NA	NA	NA	NA	NA	#VALUE!	0	NA
74660	NA	NA	2	38	4	3	2	2	2	2	2	38.7	15	#VALUE!	1	109	4.57	1.97	1.24	18.5	11.08	365	#VALUE!	0	0.5
74661	NA	NA	1	65	3	4	2	1	1	1	2	31.9	48	103.766	1	115	NA	NA	NA	NA	NA	NA	85	1	1.47
74662	NA	NA	2	5	NA	2	2	NA	NA	NA	NA	17.1	NA	111.044	2	105	NA	NA	NA	NA	NA	NA	#VALUE!	0	1.19
74663	38868	14.9	1	52	5	5	2	2	2	1	2	18.1	18	78.5935	2	107	21.4	23.9	1.24	37.6	11.08	198	#VALUE!	2	1.54
74664	NA	NA	2	8	NA	5	2	NA	NA	NA	NA	NA	NA	88.2011	1	104	NA	NA	NA	NA	NA	NA	#VALUE!	0	NA
74665	NA	NA	1	16	NA	1	2	2	NA	NA	NA	20.2	15	136.176	2	111	0.91	1.97	9.73	142	86.6	1010	#VALUE!	0	0.36
74666	NA	NA	1	13	NA	5	2	NA	NA	NA	NA	27.2	26	244.464	2	118	NA	NA	NA	NA	NA	NA	#VALUE!	0	NA
74667	NA	NA	1	6	NA	4	2	NA	NA	NA	NA	19.4	NA	#VALUE!	2	112	NA	NA	NA	NA	NA	NA	#VALUE!	0	NA
74668	NA	NA	2	80	2	3	1	2	2	1	2	24.6	33	115.749	2	109	NA	NA	NA	NA	NA	NA	66	7	NA
74669	NA	NA	2	80	2	3	2	1	1	2	2	24.2	20	207.794	2	107	NA	NA	NA	NA	NA	NA	39	11	NA
74670	NA	NA	2	80	5	3	3	1	1	1	2	27.3	29	#VALUE!	1	108	0.91	4.68	5.1	35.9	67.9	304	107	2	1.4
74671	NA	NA	2	12	NA	2	2	NA	NA	NA	NA	30.7	15	41.6667	1	104	NA	NA	NA	NA	NA	NA	#VALUE!	0	NA
74672	NA	NA	1	17	NA	1	2	2	NA	NA	NA	21.5	19	103.39	1	104	NA	NA	NA	NA	NA	NA	#VALUE!	0	NA
74673	NA	NA	2	21	3	3	2	2	1	2	2	22.2	12	42.56	1	114	11.5	3.34	4.14	16.1	11.08	78.64	#VALUE!	4	0.47
74674	NA	NA	2	67	1	1	2	2	2	2	2	36.2	NA	191.587	1	116	NA	NA	NA	NA	NA	NA	#VALUE!	0	NA
74675	NA	NA	2	18	NA	3	2	2	1	2	NA	26.2	23	87.8813	2	116	NA	NA	NA	NA	NA	NA	#VALUE!	2	0.69
74676	NA	NA	1	75	3	5	1	1	NA	2	1	NA	26	#VALUE!	1	107	2.67	1.97	4.46	332	24.4	2040	#VALUE!	0	4.32
74677	NA	NA	2	11	NA	3	2	NA	NA	NA	NA	19.5	NA	#VALUE!	1	111	NA	NA	NA	NA	NA	NA	#VALUE!	0	NA
74678	NA	NA	2	28	3	5	2	2	2	2	2	22.6	32	122.248	1	118	NA	NA	NA	NA	NA	NA	#VALUE!	0	NA
74679	95013.2	7.7	1	39	1	1	2	2	1	2	2	31.5	18	215.596	1	118	NA	NA	NA	NA	NA	NA	#VALUE!	2	1.79
74680	NA	NA	1	20	3	1	2	2	1	2	2	19.9	15	103.114	1	110	NA	NA	NA	NA	NA	NA	#VALUE!	9	0.43
74681	NA	NA	2	9	NA	4	2	NA	NA	NA	NA	15.7	NA	105.148	2	116	NA	NA	NA	NA	NA	NA	#VALUE!	0	0.58
74682	NA	NA	1	17	NA	4	2	2	NA	NA	NA	18.4	20	127.382	2	108	NA	NA	NA	NA	NA	NA	#VALUE!	0	0.31
74683	29222.3	10.2	2	56	5	2	2	2	1	2	2	27.6	16	87.6465	2	104	0.91	1.97	1.24	39.5	11.08	463	#VALUE!	0	0.69
74684	NA	NA	2	0	NA	1	NA	NA	NA	NA	NA	NA	NA	#VALUE!	2	118	NA	NA	NA	NA	NA	NA	#VALUE!	0	NA
74685	NA	NA	1	75	1	5	2	2	1	1	2	23.1	23	58.6	2	117	NA	NA	NA	NA	NA	NA	63	0	NA
74686	NA	NA	2	32	2	1	2	2	1	2	2	34	26	80.0679	1	111	0.91	1.97	1.24	77.5	56.2	414	#VALUE!	4	0.23
74687	NA	NA	1	16	NA	4	2	2	NA	NA	NA	20.5	14	119.745	1	116	2.25	12	4	42.6	35.7	679	#VALUE!	0	0.3
74688	NA	NA	1	5	NA	3	2	NA	NA	NA	NA	17.9	NA	#VALUE!	2	109	NA	NA	NA	NA	NA	NA	#VALUE!	0	0.75
74689	NA	NA	2	25	4	4	2	1	2	2	2	36.9	NA	171.275	2	113	NA	NA	NA	NA	NA	NA	#VALUE!	7	NA
74690	NA	NA	1	11	NA	3	2	NA	NA	NA	NA	15.8	NA	#VALUE!	2	115	4.6	2.97	7.43	37.5	11.08	78.64	#VALUE!	0	0.54
74691	NA	NA	2	12	NA	3	2	NA	NA	NA	NA	15.7	23	#VALUE!	2	106	NA	NA	NA	NA	NA	NA	#VALUE!	0	NA
74692	NA	NA	1	24	2	4	2	2	1	2	2	21.5	13	88.5385	1	115	25.4	5.76	1.24	40.1	22.4	283	#VALUE!	10	0.57
74693	100896	7	2	37	1	1	3	1	2	2	2	27.9	16	#VALUE!	1	115	NA	NA	NA	NA	NA	NA	#VALUE!	4	NA
74694	NA	NA	1	71	2	4	1	1	1	1	2	27	12	68.7946	1	118	10.8	26.7	24.3	102	43.6	942	61	2	1.77
74695	NA	NA	1	53	2	4	2	1	1	1	2	28.7	32	102.244	1	115	NA	NA	NA	NA	NA	NA	#VALUE!	2	NA
74696	44492.8	35.7	1	62	4	3	2	2	1	1	2	33.8	28	148.3	2	105	3.82	4.63	1.24	66.1	49	678	119	2	0.87
74697	NA	NA	1	44	3	1	1	2	2	2	2	24	42	187.451	1	113	NA	NA	NA	NA	NA	NA	#VALUE!	1	NA
74698	NA	NA	1	34	5	3	2	1	1	1	2	21.9	18	112.346	1	113	NA	NA	NA	NA	NA	NA	#VALUE!	0	NA
74699	NA	NA	1	13	NA	3	2	NA	NA	NA	NA	44.3	13	487.754	1	105	NA	NA	NA	NA	NA	NA	#VALUE!	0	NA
74700	NA	NA	2	11	NA	5	2	NA	NA	NA	NA	18.9	NA	159.333	1	112	2.91	20.1	13.7	65.6	39.4	526	#VALUE!	0	NA
74701	NA	NA	1	15	NA	3	2	NA	NA	NA	NA	41	49	320.552	2	107	NA	NA	NA	NA	NA	NA	#VALUE!	0	0.29
74702	205603	39	1	68	5	3	2	1	1	1	2	33.4	21	54.7805	1	115	0.91	1.97	NA	33.2	11.08	134	91	0	1.86
74703	NA	NA	1	32	4	4	2	2	1	1	2	35.7	24	138.824	2	116	NA	NA	NA	NA	NA	NA	#VALUE!	0	NA
74704	45030.2	9.7	2	54	3	3	2	1	1	2	2	33.4	16	272.469	1	116	0.91	1.97	3.22	22.8	11.08	134	#VALUE!	16	0.38
74705	NA	NA	1	74	5	5	2	2	1	2	2	24.3	24	72.6204	2	104	42.6	2.8	5.12	58.3	110	148	98	0	2.8
74706	NA	NA	1	8	NA	4	2	NA	NA	NA	NA	17	NA	#VALUE!	2	105	2.56	5.09	1.24	15.9	11.08	207	#VALUE!	0	NA
74707	NA	NA	1	51	4	1	2	1	2	2	2	36.9	86	172.541	2	107	NA	NA	NA	NA	NA	NA	#VALUE!	8	NA
74708	NA	NA	1	76	1	5	1	2	NA	1	2	23	23	61.2454	2	113	NA	NA	NA	NA	NA	NA	#VALUE!	0	2.44
74709	NA	NA	1	18	NA	5	2	2	2	2	NA	22.2	39	98.8939	1	117	NA	NA	NA	NA	NA	NA	#VALUE!	6	NA
74710	NA	NA	2	15	NA	3	2	NA	NA	NA	NA	24.3	15	146.659	1	113	NA	NA	NA	NA	NA	NA	#VALUE!	0	NA
74711	NA	NA	2	47	3	3	2	2	1	1	2	49.6	34	52.0586	2	113	NA	NA	NA	NA	NA	NA	#VALUE!	6	NA
74712	NA	NA	1	2	NA	3	NA	NA	NA	NA	NA	17.1	NA	#VALUE!	1	110	NA	NA	NA	NA	NA	NA	#VALUE!	0	NA
74713	NA	NA	1	2	NA	4	2	NA	NA	NA	NA	15.9	NA	#VALUE!	2	111	NA	NA	NA	NA	NA	NA	#VALUE!	0	0.97
74714	NA	NA	2	72	2	2	1	2	1	1	2	38.7	23	176.068	2	117	6.1	11.7	1.24	82.7	61.1	554	61	11	1.33
74715	NA	NA	1	11	NA	4	2	NA	NA	NA	NA	23	NA	#VALUE!	1	116	NA	NA	NA	NA	NA	NA	#VALUE!	0	0.66
74716	NA	NA	2	1	NA	4	2	NA	NA	NA	NA	NA	NA	#VALUE!	2	105	NA	NA	NA	NA	NA	NA	#VALUE!	0	1.39
74717	NA	NA	2	47	5	5	2	2	2	2	2	21.8	15	97.1262	2	106	NA	NA	NA	NA	NA	NA	#VALUE!	5	0.78
74718	NA	NA	1	52	4	4	2	1	1	2	2	35.2	60	100.878	2	114	NA	NA	NA	NA	NA	NA	#VALUE!	3	0.8
74719	115288	4	2	36	5	3	2	2	1	1	2	24.6	16	#VALUE!	2	106	NA	NA	NA	NA	NA	NA	#VALUE!	2	NA
74720	NA	NA	2	11	NA	1	2	NA	NA	NA	NA	16.8	NA	107.439	1	110	NA	NA	NA	NA	NA	NA	#VALUE!	0	0.43
74721	37272	13.8	2	53	2	1	1	1	2	2	2	32.4	15	85.746	1	118	NA	NA	NA	NA	NA	NA	#VALUE!	9	NA
74722	NA	NA	1	12	NA	4	2	NA	NA	NA	NA	20.5	20	183.08	1	116	2.81	8.8	4.71	51.1	NA	239	#VALUE!	0	0.96
74723	228275	15.7	1	66	3	3	3	1	2	1	2	35.4	27	120.21	1	113	0.91	NA	3.24	60.1	41.2	1170	83	4	2.52
74724	NA	NA	2	7	NA	1	2	NA	NA	NA	NA	14.8	NA	70.0365	1	106	2.1	3	1.24	36.3	72.7	78.64	#VALUE!	0	0.46
74725	NA	NA	2	37	4	1	2	2	1	2	2	32.6	18	155.618	1	107	NA	NA	NA	NA	NA	NA	#VALUE!	2	NA
74726	NA	NA	2	8	NA	1	2	NA	NA	NA	NA	15.5	NA	102.178	1	109	NA	NA	NA	NA	NA	NA	#VALUE!	0	0.36
74727	NA	NA	2	3	NA	3	2	NA	NA	NA	NA	15.8	NA	#VALUE!	1	109	NA	NA	NA	NA	NA	NA	#VALUE!	0	2.44
74728	NA	NA	1	46	3	1	2	2	1	1	2	27	39	85.0831	1	110	NA	NA	NA	NA	NA	NA	#VALUE!	3	1.76
74729	NA	NA	1	5	NA	1	2	NA	NA	NA	NA	14.3	NA	#VALUE!	1	111	NA	NA	NA	NA	NA	NA	#VALUE!	0	NA
74730	NA	NA	1	13	NA	5	2	NA	NA	NA	NA	22.3	19	174.392	2	113	NA	NA	NA	NA	NA	NA	#VALUE!	0	NA
74731	NA	NA	2	27	4	1	2	2	1	2	2	32.8	27	72.3207	1	109	NA	NA	NA	NA	NA	NA	#VALUE!	0	NA
74732	164564	13.6	2	64	4	3	2	1	1	2	2	27	16	#VALUE!	2	106	NA	NA	NA	NA	NA	NA	147	6	0.9
74733	NA	NA	1	53	5	3	2	2	1	2	2	28.5	20	108.872	1	105	NA	NA	NA	NA	NA	NA	#VALUE!	0	NA
74734	257179	10.3	2	57	3	3	2	1	2	1	2	33.1	34	144.52	2	115	NA	NA	NA	NA	NA	NA	#VALUE!	2	NA
74735	NA	NA	2	9	NA	4	2	NA	NA	NA	NA	16	NA	89.9941	1	116	NA	NA	NA	NA	NA	NA	#VALUE!	0	0.53
74736	NA	NA	1	3	NA	3	2	NA	NA	NA	NA	15.9	NA	#VALUE!	2	109	NA	NA	NA	NA	NA	NA	#VALUE!	0	0.93
74737	NA	NA	2	63	3	3	1	2	NA	2	2	49.4	35	137.334	2	109	NA	NA	NA	NA	NA	NA	#VALUE!	0	NA
74738	NA	NA	1	5	NA	5	2	NA	NA	NA	NA	14.8	NA	#VALUE!	1	117	NA	NA	NA	NA	NA	NA	#VALUE!	0	0.91
74739	NA	NA	1	14	NA	1	2	NA	NA	NA	NA	23.2	17	158.715	1	107	NA	NA	NA	NA	NA	NA	#VALUE!	0	NA
74740	NA	NA	2	8	NA	3	2	NA	NA	NA	NA	15.2	NA	150.924	1	115	0.91	5.88	6.13	205	NA	NA	#VALUE!	0	0.17
74741	NA	NA	1	61	4	3	2	2	2	2	2	36.8	17	150.556	1	107	NA	NA	NA	NA	NA	NA	105	3	NA
74742	153793	27.4	2	73	3	3	2	1	1	2	2	31.5	39	134.908	2	113	1.29	4.45	1.24	22.3	11.08	320	123	4	0.76
74743	NA	NA	1	41	4	2	2	2	1	2	2	25.5	18	109.707	1	104	NA	NA	NA	NA	NA	NA	#VALUE!	0	0.68
74744	92972.2	2.8	1	22	4	4	2	2	2	2	2	34.6	31	150.972	1	115	NA	NA	NA	NA	NA	NA	#VALUE!	3	NA
74745	NA	NA	2	33	2	1	2	1	1	2	2	32	14	76.3108	2	108	NA	NA	NA	NA	NA	NA	#VALUE!	0	NA
74746	NA	NA	1	55	3	3	2	1	1	1	2	21.7	12	107.897	1	113	1.35	1.97	5.9	47.9	17.3	168	#VALUE!	3	1.98
74747	32650.1	14.9	2	64	2	5	2	1	2	2	2	20.3	19	128.326	1	118	0.91	1.97	1.24	11.8	11.08	NA	91	1	2.19
74748	61480.4	9.8	1	36	2	4	2	1	1	1	2	34.8	46	131.723	2	117	NA	NA	NA	NA	NA	NA	#VALUE!	4	0.91
74749	NA	NA	2	16	NA	4	2	2	NA	NA	NA	28.5	NA	91.7127	1	116	NA	NA	NA	NA	NA	NA	#VALUE!	0	NA
74750	NA	NA	2	6	NA	3	2	NA	NA	NA	NA	NA	NA	67.3607	1	110	NA	NA	NA	NA	NA	NA	#VALUE!	0	NA
74751	64362	9.2	2	53	4	4	2	1	2	2	2	37.1	10	111.964	1	114	2	3.88	1.24	28.6	51.2	78.64	#VALUE!	1	0.73
74752	NA	NA	2	10	NA	1	2	NA	NA	NA	NA	21.5	NA	#VALUE!	1	109	NA	NA	NA	NA	NA	NA	#VALUE!	0	0.46
74753	NA	NA	1	12	NA	4	2	NA	NA	NA	NA	18.2	NA	#VALUE!	2	115	NA	NA	NA	NA	NA	NA	#VALUE!	0	NA
74754	NA	NA	1	14	NA	4	2	NA	NA	NA	NA	22.8	13	147.955	2	116	2.15	8.2	NA	82	49.5	978	#VALUE!	0	0.69
74755	NA	NA	1	8	NA	5	2	NA	NA	NA	NA	16.4	NA	#VALUE!	2	114	NA	NA	NA	NA	NA	NA	#VALUE!	0	NA
74756	NA	NA	2	50	1	5	1	1	NA	2	2	25.8	32	#VALUE!	2	104	NA	NA	NA	NA	NA	NA	#VALUE!	0	NA
74757	NA	NA	1	7	NA	4	2	NA	NA	NA	NA	15.8	NA	#VALUE!	1	116	NA	NA	NA	NA	NA	NA	#VALUE!	0	0.46
74758	NA	NA	1	2	NA	5	2	NA	NA	NA	NA	17	NA	#VALUE!	2	114	NA	NA	NA	NA	NA	NA	#VALUE!	0	1.1
74759	NA	NA	1	11	NA	4	2	NA	NA	NA	NA	16.1	NA	#VALUE!	1	108	NA	NA	NA	NA	NA	NA	#VALUE!	0	0.58
74760	55632.1	7.9	1	53	1	1	2	1	1	2	2	34.7	34	160.379	1	106	NA	NA	NA	NA	NA	NA	#VALUE!	3	NA
74761	NA	NA	1	5	NA	4	2	NA	NA	NA	NA	16.7	NA	#VALUE!	1	114	NA	NA	NA	NA	NA	NA	#VALUE!	0	1.02
74762	NA	NA	1	11	NA	1	2	NA	NA	NA	NA	18.6	NA	#VALUE!	2	118	1.34	3.92	1.24	28.2	11.08	182	#VALUE!	0	0.51
74763	105556	25.2	1	33	3	4	2	2	1	1	2	26.8	14	110.807	1	113	NA	NA	NA	NA	NA	NA	#VALUE!	7	NA
74764	NA	NA	1	31	2	3	2	2	1	1	2	19.5	31	78.9098	2	113	211	57.2	134	124	61.4	866	#VALUE!	6	1.77
74765	NA	NA	2	45	2	3	2	2	1	1	2	25.3	12	#VALUE!	2	114	95.1	13.7	29.5	19.1	17.8	207	#VALUE!	0	1.28
74766	75381.2	2.8	2	21	5	3	2	2	1	2	2	22.5	14	94.1856	1	112	NA	NA	NA	NA	NA	NA	#VALUE!	0	0.28
74767	NA	NA	2	8	NA	4	2	NA	NA	NA	NA	14	NA	67.0733	2	113	NA	NA	NA	NA	NA	NA	#VALUE!	0	0.45
74768	NA	NA	2	0	NA	3	NA	NA	NA	NA	NA	NA	NA	99.5548	2	107	NA	NA	NA	NA	NA	NA	#VALUE!	0	NA
74769	NA	NA	1	50	5	3	1	2	1	2	2	28.6	35	82.3427	1	115	NA	NA	NA	NA	NA	NA	#VALUE!	0	NA
74770	NA	NA	1	7	NA	4	2	NA	NA	NA	NA	16	NA	#VALUE!	1	108	4.6	5.23	5.64	66.3	28.6	185	#VALUE!	0	NA
74771	NA	NA	2	10	NA	3	2	NA	NA	NA	NA	18.2	NA	#VALUE!	1	117	NA	NA	NA	NA	NA	NA	#VALUE!	0	0.42
74772	62133	16.1	2	62	5	3	2	1	1	1	2	25.2	11	69.9913	2	106	NA	NA	NA	NA	NA	NA	129	0	2.43
74773	NA	NA	1	64	2	4	2	1	NA	1	1	28.3	40	90.7548	2	114	NA	NA	NA	NA	NA	NA	#VALUE!	0	NA
74774	NA	NA	2	19	NA	4	2	2	1	2	NA	19	200	#VALUE!	2	116	NA	NA	NA	NA	NA	NA	#VALUE!	1	NA
74775	NA	NA	1	0	NA	3	NA	NA	NA	NA	NA	NA	NA	#VALUE!	1	113	NA	NA	NA	NA	NA	NA	#VALUE!	0	NA
74776	NA	NA	1	18	NA	2	2	2	2	2	NA	28.9	18	217.175	2	107	2.4	4.48	5.77	53.5	NA	604	#VALUE!	2	0.83
74777	NA	NA	1	0	NA	3	NA	NA	NA	NA	NA	NA	NA	#VALUE!	1	113	NA	NA	NA	NA	NA	NA	#VALUE!	0	NA
74778	NA	NA	2	18	NA	3	2	2	2	2	NA	21.8	14	#VALUE!	1	116	NA	NA	NA	NA	NA	NA	#VALUE!	4	NA
74779	NA	NA	2	78	5	5	2	2	2	2	2	30.6	42	184.599	2	104	NA	NA	NA	NA	NA	NA	78	0	1.63
74780	NA	NA	2	6	NA	1	2	NA	NA	NA	NA	14.8	NA	#VALUE!	1	107	NA	NA	NA	NA	NA	NA	#VALUE!	0	1.43
74781	NA	NA	2	51	4	4	1	1	2	2	2	39.7	15	99.6192	2	114	NA	NA	NA	NA	NA	NA	#VALUE!	7	NA
74782	261193	19.5	2	59	3	3	2	2	1	2	2	31.2	22	62.3508	2	108	NA	NA	NA	NA	NA	NA	#VALUE!	1	NA
74783	NA	NA	2	13	NA	4	2	NA	NA	NA	NA	22.7	13	#VALUE!	1	112	NA	NA	NA	NA	NA	NA	#VALUE!	0	0.77
74784	NA	NA	2	39	1	1	1	2	NA	2	2	45.5	28	160.051	2	106	2.68	18.2	11	63.9	50.9	375	#VALUE!	0	0.35
74785	NA	NA	2	12	NA	1	2	NA	NA	NA	NA	18.2	12	104.829	2	111	2.41	NA	24.5	NA	56.3	973	#VALUE!	0	0.24
74786	NA	NA	2	17	NA	4	2	1	NA	NA	NA	45.7	17	105.374	2	105	2.39	3.16	3.66	19.9	11.08	78.64	#VALUE!	0	0.42
74787	82049.4	13.7	2	45	4	3	2	1	1	1	2	38.8	33	252.604	2	109	NA	NA	NA	NA	NA	NA	#VALUE!	4	1.29
74788	NA	NA	1	13	NA	4	2	NA	NA	NA	NA	17.1	15	100.189	1	112	NA	NA	NA	NA	NA	NA	#VALUE!	0	NA
74789	NA	NA	2	12	NA	1	2	NA	NA	NA	NA	20	17	300.177	1	118	1.81	4.18	1.24	18.7	11.08	NA	#VALUE!	0	0.65
74790	NA	NA	2	80	5	3	2	2	NA	1	2	NA	20	185.239	2	105	NA	NA	NA	NA	NA	NA	#VALUE!	0	NA
74791	NA	NA	2	69	3	5	2	1	2	2	1	29	24	85.1606	1	118	3.2	1.97	4.76	21.9	15200	530	44	12	1.22
74792	NA	NA	2	2	NA	2	2	NA	NA	NA	NA	NA	NA	120.645	2	105	NA	NA	NA	NA	NA	NA	#VALUE!	0	13.17
74793	NA	NA	2	5	NA	4	2	NA	NA	NA	NA	15	NA	#VALUE!	2	111	NA	NA	NA	NA	NA	NA	#VALUE!	0	NA
74794	216510	12.7	1	38	5	3	2	2	1	1	2	33.4	25	177.441	1	110	NA	NA	NA	NA	NA	NA	#VALUE!	0	NA
74795	NA	NA	2	12	NA	1	2	NA	NA	NA	NA	27.5	12	#VALUE!	2	110	NA	NA	NA	NA	NA	NA	#VALUE!	0	0.33
74796	NA	NA	1	14	NA	4	1	NA	NA	NA	NA	22	10	147.25	2	114	NA	NA	NA	NA	NA	NA	#VALUE!	0	NA
74797	300585	10.8	2	59	4	5	2	1	1	2	2	26.6	18	150.825	2	108	0.91	1.97	2.89	16.2	21.2	78.64	#VALUE!	0	1.18
74798	NA	NA	1	5	NA	1	2	NA	NA	NA	NA	15.3	NA	#VALUE!	1	106	NA	NA	NA	NA	NA	NA	#VALUE!	0	0.79
74799	NA	NA	2	1	NA	3	2	NA	NA	NA	NA	NA	NA	125.162	1	104	NA	NA	NA	NA	NA	NA	#VALUE!	0	NA
74800	NA	NA	1	28	2	4	2	2	2	2	2	20.9	15	108.005	2	116	133	24.4	48.1	40.7	77.3	623	#VALUE!	0	0.92
74801	192796	8	1	36	5	3	2	2	2	2	2	27.7	39	122.586	2	107	0.91	3.13	6.29	31	22.4	1000	#VALUE!	3	0.49
74802	NA	NA	1	18	NA	5	2	2	1	2	NA	24.5	25	87.2978	1	118	NA	NA	NA	NA	NA	NA	#VALUE!	2	NA
74803	NA	NA	2	24	4	2	2	2	NA	1	2	25.7	14	91.8043	2	113	NA	NA	NA	NA	NA	NA	#VALUE!	0	0.3
74804	201257	12.1	2	51	4	3	2	1	2	2	2	29.8	NA	104.198	1	109	1.3	1.97	1.24	26.3	11.08	282	#VALUE!	3	0.86
74805	NA	NA	1	12	NA	2	2	NA	NA	NA	NA	20.5	NA	#VALUE!	2	107	NA	NA	NA	NA	NA	NA	#VALUE!	0	NA
74806	NA	NA	1	11	NA	5	2	NA	NA	NA	NA	21.4	NA	#VALUE!	1	118	0.91	1.97	4.75	8.12	11.08	78.64	#VALUE!	0	0.74
74807	NA	NA	2	80	5	3	2	1	2	2	2	23.7	NA	89.5374	1	117	1.39	6.31	5.36	18.2	11.08	256	#VALUE!	0	4.03
74808	NA	NA	2	0	NA	2	NA	NA	NA	NA	NA	NA	NA	#VALUE!	2	111	NA	NA	NA	NA	NA	NA	#VALUE!	0	NA
74809	NA	NA	1	9	NA	4	2	NA	NA	NA	NA	15.9	NA	#VALUE!	1	112	0.91	1.97	2.02	11.5	NA	NA	#VALUE!	0	0.69
74810	NA	NA	2	3	NA	3	2	NA	NA	NA	NA	NA	NA	#VALUE!	2	116	NA	NA	NA	NA	NA	NA	#VALUE!	0	NA
74811	NA	NA	1	2	NA	5	2	NA	NA	NA	NA	15.1	NA	#VALUE!	2	107	NA	NA	NA	NA	NA	NA	#VALUE!	0	0.94
74812	NA	NA	2	50	4	3	2	1	1	1	2	31	15	#VALUE!	1	109	220	36.4	83.7	86.2	89.5	881	#VALUE!	8	1.17
74813	NA	NA	2	13	NA	5	1	NA	NA	NA	NA	24.8	17	#VALUE!	1	113	2.42	1.97	5	33.9	11.08	159	#VALUE!	0	0.33
74814	NA	NA	2	25	3	3	2	2	1	1	2	26.9	18	#VALUE!	1	116	5.28	5.8	1.24	79.2	11.08	120	#VALUE!	4	0.59
74815	NA	NA	2	62	3	4	2	1	1	2	2	25.4	35	81.1273	1	109	1.92	1.97	5.36	92.6	NA	NA	109	0	1.97
74816	NA	NA	1	13	NA	1	2	NA	NA	NA	NA	32.7	22	244.575	1	111	NA	NA	NA	NA	NA	NA	#VALUE!	0	NA
74817	NA	NA	2	45	5	3	2	2	1	2	2	22.6	13	130.608	1	113	NA	NA	NA	NA	NA	NA	#VALUE!	1	NA
74818	275512	8.3	1	26	5	3	2	2	1	1	2	29.9	20	148.376	1	105	NA	NA	NA	NA	NA	NA	#VALUE!	0	NA
74819	NA	NA	1	1	NA	1	2	NA	NA	NA	NA	NA	NA	#VALUE!	2	107	NA	NA	NA	NA	NA	NA	#VALUE!	0	0.51
74820	NA	NA	1	1	NA	4	2	NA	NA	NA	NA	NA	NA	#VALUE!	1	118	NA	NA	NA	NA	NA	NA	#VALUE!	0	NA
74821	NA	NA	2	4	NA	4	2	NA	NA	NA	NA	13.5	NA	126.12	2	114	NA	NA	NA	NA	NA	NA	#VALUE!	0	4.24
74822	NA	NA	2	45	2	3	2	2	1	2	2	23.6	17	#VALUE!	2	104	NA	NA	NA	NA	NA	NA	#VALUE!	0	NA
74823	59150.2	19.8	1	67	2	3	1	1	1	1	2	48.1	22	118.56	1	105	NA	NA	NA	NA	NA	NA	#VALUE!	0	NA
74824	NA	NA	2	28	5	3	2	2	1	2	2	23.4	15	#VALUE!	2	118	NA	NA	NA	NA	NA	NA	#VALUE!	2	NA
74825	NA	NA	1	16	NA	1	2	2	NA	NA	NA	30.3	23	212.049	2	110	NA	NA	NA	NA	NA	NA	#VALUE!	0	NA
74826	199397	11.5	1	47	5	3	2	1	NA	2	2	28.5	23	130.047	2	115	0.91	1.97	5.97	118	11.08	296	#VALUE!	0	4.01
74827	NA	NA	2	0	NA	3	NA	NA	NA	NA	NA	NA	NA	77.9612	2	113	NA	NA	NA	NA	NA	NA	#VALUE!	0	NA
74828	NA	NA	1	8	NA	5	2	NA	NA	NA	NA	19.9	NA	#VALUE!	2	106	1.98	6.44	13.1	135	42.6	1230	#VALUE!	0	NA
74829	NA	NA	2	27	2	1	2	2	2	2	2	34.2	12	110.54	1	106	NA	NA	NA	NA	NA	NA	#VALUE!	4	NA
74830	NA	NA	1	12	NA	3	2	NA	NA	NA	NA	18.6	13	103.161	1	108	0.91	1.97	5.19	20.1	26.6	357	#VALUE!	0	0.63
74831	NA	NA	2	66	5	3	2	1	1	2	2	34.6	19	#VALUE!	1	108	NA	NA	NA	NA	NA	NA	116	4	0.61
74832	277868	11.2	1	21	3	3	2	1	1	2	2	23.6	21	127.792	1	105	NA	NA	NA	NA	NA	NA	#VALUE!	1	0.25
74833	NA	NA	1	16	NA	3	2	2	NA	NA	NA	20.3	31	122.259	2	112	NA	NA	NA	NA	NA	NA	#VALUE!	0	NA
74834	NA	NA	1	48	2	1	3	2	NA	1	2	NA	28	#VALUE!	1	111	2.45	5.11	8.75	161	NA	298	#VALUE!	0	4.09
74835	NA	NA	1	7	NA	3	2	NA	NA	NA	NA	16.1	NA	#VALUE!	2	109	6.72	11.7	NA	48	18.7	367	#VALUE!	0	0.25
74836	NA	NA	2	4	NA	4	2	NA	NA	NA	NA	14.7	NA	103.92	1	104	NA	NA	NA	NA	NA	NA	#VALUE!	0	1.11
74837	NA	NA	2	51	2	3	1	1	1	1	2	33.6	37	#VALUE!	1	108	18.2	7.18	16.9	145	51.7	473	#VALUE!	17	0.94
74838	NA	NA	2	8	NA	2	2	NA	NA	NA	NA	13.1	NA	#VALUE!	1	108	NA	NA	NA	NA	NA	NA	#VALUE!	0	NA
74839	165523	13.8	1	47	5	3	2	2	1	1	2	32.1	51	142.891	2	112	NA	NA	NA	NA	NA	NA	#VALUE!	1	1.57
74840	NA	NA	1	10	NA	1	2	NA	NA	NA	NA	27	NA	#VALUE!	1	106	NA	NA	NA	NA	NA	NA	#VALUE!	0	0.57
74841	NA	NA	2	80	5	3	2	1	1	2	2	20.6	12	#VALUE!	2	104	NA	NA	NA	NA	NA	NA	58	20	NA
74842	NA	NA	2	2	NA	3	2	NA	NA	NA	NA	15.9	NA	121.457	2	107	NA	NA	NA	NA	NA	NA	#VALUE!	0	1.06
74843	125775	22.9	2	38	1	1	2	1	1	1	2	35.9	300	#VALUE!	2	111	NA	NA	NA	NA	NA	NA	#VALUE!	10	NA
74844	NA	NA	1	20	3	4	2	2	2	2	2	25.6	57	84.3434	2	108	NA	NA	NA	NA	NA	NA	#VALUE!	0	NA
74845	NA	NA	2	31	5	3	2	2	1	1	2	21.5	16	#VALUE!	1	110	2.21	33.9	13.1	236	NA	1190	#VALUE!	2	0.62
74846	NA	NA	2	2	NA	1	2	NA	NA	NA	NA	17	NA	157.513	1	110	NA	NA	NA	NA	NA	NA	#VALUE!	0	0.65
74847	NA	NA	2	1	NA	5	2	NA	NA	NA	NA	NA	NA	71.6919	1	110	NA	NA	NA	NA	NA	NA	#VALUE!	0	0.28
74848	NA	NA	2	5	NA	3	2	NA	NA	NA	NA	15.8	NA	107.855	1	113	NA	NA	NA	NA	NA	NA	#VALUE!	0	0.51
74849	NA	NA	1	9	NA	2	2	NA	NA	NA	NA	15.6	NA	#VALUE!	1	111	1.55	3.95	10.3	38.9	11.08	276	#VALUE!	0	0.35
74850	NA	NA	2	2	NA	3	2	NA	NA	NA	NA	18.2	NA	#VALUE!	2	113	NA	NA	NA	NA	NA	NA	#VALUE!	0	NA
74851	NA	NA	1	80	4	3	2	2	NA	1	2	22.3	12	35	2	118	NA	NA	NA	NA	NA	NA	#VALUE!	0	NA
74852	NA	NA	2	12	NA	4	2	NA	NA	NA	NA	24	15	#VALUE!	2	114	4.6	6.49	5.83	61	33.5	1880	#VALUE!	0	0.28
74853	NA	NA	2	80	4	5	2	2	NA	2	2	NA	NA	#VALUE!	2	118	NA	NA	NA	NA	NA	NA	#VALUE!	0	NA
74854	NA	NA	2	18	NA	2	2	2	2	2	NA	38	16	29.75	2	105	9.98	8.59	8.97	55.3	NA	553	#VALUE!	0	0.37
74855	NA	NA	1	16	NA	4	2	2	NA	NA	NA	22.3	18	110.415	2	108	1.7	NA	5.58	124	78.5	462	#VALUE!	0	0.34
74856	NA	NA	1	5	NA	4	2	NA	NA	NA	NA	19.6	NA	#VALUE!	2	114	NA	NA	NA	NA	NA	NA	#VALUE!	0	0.59
74857	NA	NA	2	9	NA	2	2	NA	NA	NA	NA	15.1	NA	177.519	2	107	0.91	4.77	2.84	58.4	16.9	238	#VALUE!	0	0.4
74858	NA	NA	1	2	NA	1	2	NA	NA	NA	NA	17.9	NA	#VALUE!	2	115	NA	NA	NA	NA	NA	NA	#VALUE!	0	1.07
74859	NA	NA	2	55	3	4	2	1	2	1	2	27	25	#VALUE!	2	105	NA	NA	NA	NA	NA	NA	#VALUE!	2	NA
74860	NA	NA	1	40	4	5	2	2	1	2	2	25.5	16	92.0139	1	107	0.91	5.4	4.17	94.9	44.3	2440	#VALUE!	0	0.78
74861	NA	NA	1	60	1	5	1	1	NA	1	2	26.6	23	77.1429	2	111	NA	NA	NA	NA	NA	NA	#VALUE!	0	NA
74862	40208.9	22.3	2	48	4	3	3	1	1	1	1	28.6	15	11.8978	1	113	86.5	NA	NA	17.5	32.1	13700	#VALUE!	8	1
74863	NA	NA	1	1	NA	3	7	NA	NA	NA	NA	NA	NA	#VALUE!	1	105	NA	NA	NA	NA	NA	NA	#VALUE!	0	0.63
74864	NA	NA	2	11	NA	1	2	NA	NA	NA	NA	22.5	NA	65.5714	2	110	NA	NA	NA	NA	NA	NA	#VALUE!	0	1.06
74865	223645	29.3	1	58	5	3	2	2	1	2	2	25.2	19	88.6455	2	110	NA	NA	NA	NA	NA	NA	#VALUE!	0	NA
74866	44832.3	13.8	1	40	4	3	2	1	2	2	2	33.4	39	128.571	2	107	NA	NA	NA	NA	NA	NA	#VALUE!	15	NA
74867	NA	NA	2	53	3	1	2	2	2	2	2	21.8	21	#VALUE!	2	111	0.91	2.95	1.24	71.4	1300	293	#VALUE!	0	0.9
74868	NA	NA	2	9	NA	1	2	NA	NA	NA	NA	14.8	NA	75.3487	1	118	0.91	3.85	1.24	15.5	11.08	280	#VALUE!	0	0.6
74869	NA	NA	2	66	5	4	3	1	2	2	2	35	19	109.286	2	118	NA	NA	NA	NA	NA	NA	100	3	NA
74870	NA	NA	2	11	NA	4	2	NA	NA	NA	NA	13.3	NA	87.623	1	118	NA	NA	NA	NA	NA	NA	#VALUE!	0	0.79
74871	NA	NA	1	8	NA	4	2	NA	NA	NA	NA	20.3	NA	#VALUE!	2	114	NA	NA	NA	NA	NA	NA	#VALUE!	0	1.05
74872	44802.2	9.7	1	50	4	1	2	1	2	2	2	28.6	24	117.803	1	118	0.91	1.97	1.24	19.7	11.08	172	#VALUE!	5	1.03
74873	NA	NA	2	1	NA	4	2	NA	NA	NA	NA	NA	NA	#VALUE!	1	112	NA	NA	NA	NA	NA	NA	#VALUE!	0	NA
74874	NA	NA	1	36	5	3	2	2	1	2	2	24.5	18	129.496	2	113	NA	NA	NA	NA	NA	NA	#VALUE!	0	NA
74875	NA	NA	2	5	NA	4	2	NA	NA	NA	NA	15.5	NA	100.133	1	108	NA	NA	NA	NA	NA	NA	#VALUE!	0	0.95
74876	NA	NA	1	2	NA	2	2	NA	NA	NA	NA	15.2	NA	#VALUE!	2	111	NA	NA	NA	NA	NA	NA	#VALUE!	0	0.69
74877	NA	NA	2	14	NA	1	2	NA	NA	NA	NA	19.6	18	110.072	1	111	NA	NA	NA	NA	NA	NA	#VALUE!	0	NA
74878	NA	NA	2	69	5	2	2	1	1	2	2	36.2	18	#VALUE!	1	105	0.91	5.48	NA	NA	18.1	185	101	2	1.58
74879	NA	NA	2	43	5	5	2	2	NA	2	2	31.5	18	#VALUE!	2	114	NA	NA	NA	NA	NA	NA	#VALUE!	0	NA
74880	NA	NA	1	39	4	3	2	1	1	2	2	31.8	34	119.938	1	116	0.91	1.97	1.24	45.2	NA	198	#VALUE!	0	0.57
74881	NA	NA	2	14	NA	3	2	NA	NA	NA	NA	22.9	11	79.4422	1	112	NA	NA	NA	NA	NA	NA	#VALUE!	0	NA
74882	NA	NA	1	25	2	1	2	2	1	1	2	27	33	209.546	2	110	NA	NA	NA	NA	NA	NA	#VALUE!	7	NA
74883	74911.2	9.8	2	24	4	1	2	2	2	2	2	38.9	50	101.947	1	118	0.91	3.91	4.48	16.4	11.08	116	#VALUE!	1	0.37
74884	NA	NA	1	0	NA	3	NA	NA	NA	NA	NA	NA	NA	#VALUE!	1	115	NA	NA	NA	NA	NA	NA	#VALUE!	0	NA
74885	40927.1	19.3	2	57	4	1	2	2	2	2	2	24.6	17	178.114	1	111	NA	NA	NA	NA	NA	NA	#VALUE!	14	NA
74886	NA	NA	2	18	NA	4	2	2	2	2	NA	28.9	17	186.806	2	111	NA	NA	NA	NA	NA	NA	#VALUE!	0	0.36
74887	NA	NA	1	13	NA	4	2	NA	NA	NA	NA	20.3	12	178.096	1	111	NA	NA	NA	NA	NA	NA	#VALUE!	0	1.66
74888	NA	NA	1	21	3	1	2	2	NA	2	2	NA	NA	#VALUE!	1	118	NA	NA	NA	NA	NA	NA	#VALUE!	0	NA
74889	70726.4	11.7	1	50	2	3	2	2	1	1	2	17.9	12	54.8561	2	115	49.6	8.72	17.2	18.5	11.08	209	#VALUE!	1	1.99
74890	NA	NA	1	30	3	3	2	2	2	2	2	26.8	24	143.362	2	112	7.79	10.8	14.1	73.2	NA	438	#VALUE!	2	0.61
74891	NA	NA	2	22	4	4	2	2	1	2	2	28.9	9	#VALUE!	2	114	4.44	1.97	6.85	NA	262	3500	#VALUE!	5	0.45
74892	NA	NA	2	0	NA	5	NA	NA	NA	NA	NA	NA	NA	46.6277	2	115	NA	NA	NA	NA	NA	NA	#VALUE!	0	NA
74893	108273	14.5	2	70	5	3	2	1	2	2	2	31.3	23	121.858	1	104	NA	NA	NA	NA	NA	NA	143	0	NA
74894	NA	NA	2	6	NA	5	2	NA	NA	NA	NA	24	NA	262.982	1	118	NA	NA	NA	NA	NA	NA	#VALUE!	0	0.69
74895	NA	NA	2	15	NA	3	2	NA	NA	NA	NA	24.2	14	#VALUE!	2	108	0.91	NA	8.49	NA	386	3750	#VALUE!	0	0.27
74896	NA	NA	1	6	NA	4	2	NA	NA	NA	NA	15	NA	#VALUE!	1	108	NA	NA	NA	NA	NA	NA	#VALUE!	0	0.78
74897	NA	NA	2	46	3	1	2	2	2	2	2	32.3	28	#VALUE!	1	109	NA	NA	NA	NA	NA	NA	#VALUE!	0	NA
74898	NA	NA	2	2	NA	1	2	NA	NA	NA	NA	18.2	NA	102.731	1	111	NA	NA	NA	NA	NA	NA	#VALUE!	0	NA
74899	NA	NA	2	0	NA	2	NA	NA	NA	NA	NA	NA	NA	#VALUE!	1	118	NA	NA	NA	NA	NA	NA	#VALUE!	0	NA
74900	NA	NA	2	69	4	3	1	1	2	2	2	36.9	44	161.101	2	109	2.73	7.56	1.24	11.4	11.08	537	76	0	0.64
74901	NA	NA	1	55	3	3	2	1	1	1	2	43.2	19	155.937	1	115	NA	NA	NA	NA	NA	NA	#VALUE!	0	0.69
74902	NA	NA	2	22	4	3	2	1	1	1	2	24	18	#VALUE!	2	107	NA	NA	NA	NA	NA	NA	#VALUE!	8	0.48
74903	NA	NA	1	11	NA	4	2	NA	NA	NA	NA	20.4	NA	#VALUE!	2	117	NA	NA	NA	NA	NA	NA	#VALUE!	0	0.68
74904	NA	NA	2	48	3	3	2	2	1	1	2	25.3	22	132.547	1	113	NA	NA	NA	NA	NA	NA	#VALUE!	0	NA
74905	NA	NA	1	44	5	3	2	2	1	2	2	32.4	18	134.159	1	114	NA	NA	NA	NA	NA	NA	#VALUE!	0	NA
74906	NA	NA	1	0	NA	3	NA	NA	NA	NA	NA	NA	NA	#VALUE!	1	105	NA	NA	NA	NA	NA	NA	#VALUE!	0	NA
74907	60266.1	10.5	2	48	5	3	2	2	1	2	2	27.2	16	79.2603	1	104	NA	NA	NA	NA	NA	NA	#VALUE!	0	0.78
74908	NA	NA	1	0	NA	4	NA	NA	NA	NA	NA	NA	NA	#VALUE!	1	108	NA	NA	NA	NA	NA	NA	#VALUE!	0	NA
74909	NA	NA	1	64	3	2	2	2	1	1	2	24.8	26	62.2562	2	106	1.65	2.87	5.25	170	20.8	394	86	0	1.33
74910	NA	NA	2	19	NA	4	2	2	2	2	NA	68.6	11	126.95	2	114	NA	NA	NA	NA	NA	NA	#VALUE!	0	NA
74911	NA	NA	2	13	NA	1	2	NA	NA	NA	NA	23.3	14	#VALUE!	1	114	NA	NA	NA	NA	NA	NA	#VALUE!	0	0.21
74912	NA	NA	1	12	NA	5	2	NA	NA	NA	NA	15.3	15	101.544	2	105	0.91	1.97	1.24	21.7	17.2	122	#VALUE!	0	0.3
74913	NA	NA	2	14	NA	4	2	NA	NA	NA	NA	32.6	17	550.121	2	116	2.06	6.37	6.02	110	49.5	373	#VALUE!	0	0.27
74914	NA	NA	1	9	NA	1	2	NA	NA	NA	NA	17.9	NA	#VALUE!	1	106	44.6	17.9	22.8	71.3	32.7	140	#VALUE!	0	0.57
74915	NA	NA	2	4	NA	5	2	NA	NA	NA	NA	17.4	NA	86.3126	2	114	NA	NA	NA	NA	NA	NA	#VALUE!	0	NA
74916	NA	NA	2	50	4	3	2	2	1	1	2	37.8	27	200.115	1	105	0.91	7.73	29.2	579	NA	1000	#VALUE!	0	0.61
74917	NA	NA	2	11	NA	3	2	NA	NA	NA	NA	18.8	NA	#VALUE!	2	107	NA	NA	NA	NA	NA	NA	#VALUE!	0	0.47
74918	61082.3	9.1	2	49	4	1	2	2	1	1	2	28.1	23	#VALUE!	1	107	1.4	1.97	3.6	16.3	11.08	78.64	#VALUE!	2	2.02
74919	NA	NA	2	66	4	3	2	1	1	1	2	22.6	16	106.663	1	108	NA	NA	NA	NA	NA	NA	136	1	NA
74920	NA	NA	2	6	NA	4	2	NA	NA	NA	NA	17.9	NA	#VALUE!	2	105	NA	NA	NA	NA	NA	NA	#VALUE!	0	1.93
74921	NA	NA	1	0	NA	1	NA	NA	NA	NA	NA	NA	NA	#VALUE!	1	118	NA	NA	NA	NA	NA	NA	#VALUE!	0	NA
74922	NA	NA	1	3	NA	4	2	NA	NA	NA	NA	14.4	NA	#VALUE!	2	117	NA	NA	NA	NA	NA	NA	#VALUE!	0	1.08
74923	NA	NA	1	24	4	4	2	1	1	1	2	35.1	37	197.323	1	104	82.1	40.3	31	90.9	NA	1270	#VALUE!	3	0.84
74924	NA	NA	1	1	NA	3	2	NA	NA	NA	NA	NA	NA	#VALUE!	1	115	NA	NA	NA	NA	NA	NA	#VALUE!	0	1.62
74925	NA	NA	2	62	4	4	2	1	NA	1	2	48.9	NA	#VALUE!	2	112	2.74	8.2	8.1	180	340	NA	106	0	NA
74926	NA	NA	2	6	NA	4	2	NA	NA	NA	NA	14.5	NA	167.724	2	108	NA	NA	NA	NA	NA	NA	#VALUE!	0	0.4
74927	NA	NA	1	17	NA	4	2	2	NA	NA	NA	42.2	24	237.157	2	108	NA	NA	NA	NA	NA	NA	#VALUE!	0	0.43
74928	45400.6	24	1	50	2	1	3	2	1	2	2	31.1	27	127.326	1	117	NA	NA	NA	NA	NA	NA	#VALUE!	0	NA
74929	34729.2	12.6	2	66	4	5	2	1	2	2	2	30.5	30	#VALUE!	1	111	NA	NA	NA	NA	NA	NA	102	4	NA
74930	NA	NA	2	11	NA	3	2	NA	NA	NA	NA	29.6	NA	201.583	1	117	NA	NA	NA	NA	NA	NA	#VALUE!	0	0.4
74931	67199.5	9.3	1	53	4	3	2	1	1	2	1	26.8	18	109.513	2	116	0.91	4.6	1.24	NA	1420	NA	#VALUE!	1	1.21
74932	NA	NA	1	32	4	5	2	2	1	1	2	27.1	57	113.864	2	111	NA	NA	NA	NA	NA	NA	#VALUE!	0	NA
74933	NA	NA	2	57	3	4	1	1	1	1	2	36.8	20	#VALUE!	2	114	NA	NA	NA	NA	NA	NA	#VALUE!	10	NA
74934	NA	NA	1	14	NA	4	2	NA	NA	NA	NA	22.7	15	164.191	1	112	4.86	12.2	10.6	42.3	NA	953	#VALUE!	0	0.73
74935	NA	NA	1	20	3	5	2	2	NA	2	2	21.8	16	118.864	1	104	NA	NA	NA	NA	NA	NA	#VALUE!	0	NA
74936	NA	NA	2	48	4	3	2	1	1	2	2	51.3	NA	92.3183	2	105	NA	NA	NA	NA	NA	NA	#VALUE!	7	NA
74937	NA	NA	1	74	3	3	1	1	1	1	2	30.6	14	101.275	2	105	NA	NA	NA	NA	NA	NA	99	6	NA
74938	56147.4	17.2	2	52	4	1	2	2	1	2	2	27.1	18	101.035	1	106	0.91	3.12	7.85	96.1	11.08	444	#VALUE!	0	1.23
74939	NA	NA	1	13	NA	5	2	NA	NA	NA	NA	18.7	15	106.579	1	117	NA	NA	NA	NA	NA	NA	#VALUE!	0	NA
74940	NA	NA	1	80	3	4	2	2	2	1	2	28.2	14	64.951	2	104	NA	NA	NA	NA	NA	NA	#VALUE!	0	NA
74941	NA	NA	2	59	3	4	2	1	2	2	2	27.2	17	88.2414	2	115	NA	NA	NA	NA	NA	NA	#VALUE!	0	NA
74942	106279	22.5	2	44	5	3	2	2	1	2	2	30.4	12	90.5918	1	117	1.73	5.56	59.6	NA	25.8	704	#VALUE!	2	1.05
74943	NA	NA	1	19	NA	5	2	2	1	2	NA	26.2	17	127.119	2	104	4.73	15.4	6.72	119	6700	677	#VALUE!	0	0.89
74944	NA	NA	2	2	NA	4	2	NA	NA	NA	NA	18.6	NA	90.973	1	116	NA	NA	NA	NA	NA	NA	#VALUE!	0	NA
74945	173108	17.8	2	36	4	3	2	2	1	2	2	27.4	14	155.703	2	107	NA	NA	NA	NA	NA	NA	#VALUE!	5	NA
74946	NA	NA	1	62	3	4	2	1	1	1	2	27.7	18	65.7617	1	112	3.9	8.76	14	46	11.08	462	68	2	2.32
74947	NA	NA	2	3	NA	5	2	NA	NA	NA	NA	20.5	NA	#VALUE!	2	115	NA	NA	NA	NA	NA	NA	#VALUE!	0	1.09
74948	62061	6.8	2	33	4	5	2	2	NA	2	2	32.8	16	99.6174	1	107	3.43	5.5	7.7	63.7	60.5	285	#VALUE!	0	0.52
74949	NA	NA	1	8	NA	3	2	NA	NA	NA	NA	15.2	NA	#VALUE!	1	110	NA	NA	NA	NA	NA	NA	#VALUE!	0	0.88
74950	NA	NA	2	20	3	1	2	2	2	2	2	19.2	NA	#VALUE!	1	107	NA	NA	NA	NA	NA	NA	#VALUE!	0	NA
74951	NA	NA	1	46	3	3	2	2	1	1	2	31.2	23	167.702	1	115	NA	NA	NA	NA	NA	NA	#VALUE!	1	NA
74952	NA	NA	2	0	NA	3	NA	NA	NA	NA	NA	NA	NA	#VALUE!	2	107	NA	NA	NA	NA	NA	NA	#VALUE!	0	NA
74953	NA	NA	1	80	4	3	1	1	1	1	1	25.4	15	49.4667	1	105	NA	NA	NA	NA	NA	NA	57	0	NA
74954	50033.3	9.7	2	48	3	2	2	1	2	2	2	33.6	37	142.546	2	118	NA	NA	NA	NA	NA	NA	#VALUE!	1	1.22
74955	NA	NA	2	14	NA	5	2	NA	NA	NA	NA	19.8	12	#VALUE!	1	118	0.91	3.1	5.72	9.44	11.08	123	#VALUE!	0	0.54
74956	NA	NA	1	1	NA	1	2	NA	NA	NA	NA	NA	NA	#VALUE!	1	118	NA	NA	NA	NA	NA	NA	#VALUE!	0	0.88
74957	NA	NA	1	3	NA	4	2	NA	NA	NA	NA	16.6	NA	#VALUE!	2	116	NA	NA	NA	NA	NA	NA	#VALUE!	0	0.91
74958	NA	NA	2	76	4	2	1	1	2	1	2	28.6	33	144.067	1	108	NA	NA	NA	NA	NA	NA	82	0	NA
74959	NA	NA	1	7	NA	4	2	NA	NA	NA	NA	14.4	NA	#VALUE!	2	111	3.48	3.1	5.1	26.9	21.3	318	#VALUE!	0	1.3
74960	NA	NA	2	63	4	4	2	2	1	1	2	17.8	22	#VALUE!	2	118	11.2	7.39	8.24	4.96	426	78.64	110	10	1.36
74961	NA	NA	1	61	5	3	2	2	2	2	2	NA	25	#VALUE!	2	108	NA	NA	NA	NA	NA	NA	111	0	NA
74962	NA	NA	1	15	NA	1	2	NA	NA	NA	NA	19.1	16	191.252	1	117	15.5	5.96	15.8	24.1	27.4	168	#VALUE!	0	0.83
74963	NA	NA	1	39	4	3	2	2	1	2	2	24.8	23	94.3553	1	110	NA	NA	NA	NA	NA	NA	#VALUE!	0	NA
74964	NA	NA	2	2	NA	1	2	NA	NA	NA	NA	16	NA	#VALUE!	1	108	NA	NA	NA	NA	NA	NA	#VALUE!	0	1.61
74965	77851.2	45.2	1	26	4	5	3	1	1	2	2	54	19	293.01	2	115	7.42	4.45	7.19	40.9	37	137	#VALUE!	6	0.34
74966	NA	NA	1	3	NA	5	2	NA	NA	NA	NA	17.5	NA	#VALUE!	1	111	NA	NA	NA	NA	NA	NA	#VALUE!	0	1.03
74967	NA	NA	2	0	NA	3	NA	NA	NA	NA	NA	NA	NA	#VALUE!	2	107	NA	NA	NA	NA	NA	NA	#VALUE!	0	NA
74968	NA	NA	2	10	NA	4	2	NA	NA	NA	NA	16.9	NA	249.058	2	114	NA	NA	NA	NA	NA	NA	#VALUE!	0	0.84
74969	98378.6	5.8	1	22	5	1	2	2	1	2	2	25.4	19	133.993	2	106	NA	NA	NA	NA	NA	NA	#VALUE!	2	NA
74970	NA	NA	1	1	NA	5	2	NA	NA	NA	NA	NA	NA	#VALUE!	1	114	NA	NA	NA	NA	NA	NA	#VALUE!	0	1.75
74971	44985.8	5.9	2	47	5	5	2	2	2	2	2	35.8	42	#VALUE!	1	110	0.91	1.97	48.2	126	23.5	190	#VALUE!	0	1.28
74972	115505	16.7	1	36	5	3	2	2	1	2	2	22.2	21	89.3597	2	110	NA	NA	NA	NA	NA	NA	#VALUE!	2	NA
74973	NA	NA	2	11	NA	1	2	NA	NA	NA	NA	17.6	NA	#VALUE!	1	109	NA	NA	NA	NA	NA	NA	#VALUE!	0	0.31
74974	179289	5.6	1	48	5	3	2	1	2	2	2	50.2	27	243.83	2	107	NA	NA	NA	NA	NA	NA	#VALUE!	3	NA
74975	NA	NA	1	17	NA	4	2	2	NA	NA	NA	NA	NA	#VALUE!	1	118	NA	NA	NA	NA	NA	NA	#VALUE!	0	NA
74976	NA	NA	2	1	NA	5	2	NA	NA	NA	NA	NA	NA	#VALUE!	1	104	NA	NA	NA	NA	NA	NA	#VALUE!	0	NA
74977	92653.3	8.7	2	20	4	5	2	2	2	2	2	17.3	12	207.256	2	107	NA	NA	NA	NA	NA	NA	#VALUE!	2	NA
74978	NA	NA	2	80	4	3	2	1	2	2	2	33.7	12	#VALUE!	1	111	NA	NA	NA	NA	NA	NA	38	2	NA
74979	NA	NA	2	80	2	3	1	1	NA	2	1	28.6	12	#VALUE!	1	109	NA	NA	NA	NA	NA	NA	#VALUE!	0	1.13
74980	NA	NA	1	14	NA	3	2	NA	NA	NA	NA	22.6	21	193.773	1	117	NA	NA	NA	NA	NA	NA	#VALUE!	0	NA
74981	NA	NA	1	33	4	1	2	2	1	1	2	34.8	35	156.41	2	110	NA	NA	NA	NA	NA	NA	#VALUE!	3	NA
74982	NA	NA	1	43	3	4	2	2	1	2	2	39.3	40	122.148	1	115	41.5	28.3	29.9	103	87.8	573	#VALUE!	4	0.83
74983	52303	43.7	2	63	2	1	1	1	1	2	2	26.1	13	164.707	1	106	NA	NA	NA	NA	NA	NA	85	2	NA
74984	NA	NA	1	64	1	1	2	2	1	2	2	25.5	28	68.771	1	118	NA	NA	NA	NA	NA	NA	47	0	0.62
74985	32340.1	24	2	66	1	1	2	1	1	2	2	28.2	13	103.826	1	111	NA	NA	NA	NA	NA	NA	82	7	NA
74986	NA	NA	2	17	NA	1	2	2	NA	NA	NA	19.2	14	89.6817	2	112	NA	NA	NA	NA	NA	NA	#VALUE!	0	NA
74987	NA	NA	2	10	NA	4	2	NA	NA	NA	NA	16.3	NA	58.4554	2	109	4.07	6.93	6.15	64.8	11.08	236	#VALUE!	0	0.39
74988	NA	NA	2	8	NA	3	2	NA	NA	NA	NA	20.1	NA	86.318	1	115	NA	NA	NA	NA	NA	NA	#VALUE!	0	0.13
74989	NA	NA	2	80	5	3	2	1	1	2	2	26.7	11	85.1082	2	118	NA	NA	NA	NA	NA	NA	#VALUE!	2	NA
74990	66502	13.9	1	47	4	3	2	2	1	1	2	26.3	15	102.957	2	108	NA	NA	NA	NA	NA	NA	#VALUE!	0	1.66
74991	NA	NA	1	10	NA	4	2	NA	NA	NA	NA	24.4	NA	#VALUE!	2	114	NA	NA	NA	NA	NA	NA	#VALUE!	0	0.96
74992	NA	NA	2	14	NA	3	2	NA	NA	NA	NA	20.7	11	54.7566	1	109	NA	NA	NA	NA	NA	NA	#VALUE!	0	0.39
74993	NA	NA	1	5	NA	3	2	NA	NA	NA	NA	17.4	NA	#VALUE!	1	105	NA	NA	NA	NA	NA	NA	#VALUE!	0	NA
74994	NA	NA	2	7	NA	5	2	NA	NA	NA	NA	NA	NA	#VALUE!	2	110	NA	NA	NA	NA	NA	NA	#VALUE!	0	NA
74995	NA	NA	1	0	NA	2	NA	NA	NA	NA	NA	NA	NA	#VALUE!	1	104	NA	NA	NA	NA	NA	NA	#VALUE!	0	NA
74996	NA	NA	1	56	5	3	2	2	1	2	2	25.3	20	116.926	1	110	NA	NA	NA	NA	NA	NA	#VALUE!	2	0.94
74997	NA	NA	2	43	3	3	2	1	1	2	2	44.2	14	#VALUE!	2	109	NA	NA	NA	NA	NA	NA	#VALUE!	12	0.27
74998	NA	NA	2	38	4	5	2	2	2	2	2	37.2	15	#VALUE!	1	107	1.6	1.97	8.22	38.7	87.2	173	#VALUE!	2	0.99
74999	NA	NA	2	7	NA	3	2	NA	NA	NA	NA	17	NA	99.387	1	105	0.91	6.57	4.92	109	23.9	263	#VALUE!	0	0.62
75000	NA	NA	2	45	1	1	1	2	NA	2	2	30.7	16	215.964	1	118	NA	NA	NA	NA	502	5180	#VALUE!	0	19.99
75001	NA	NA	2	7	NA	4	2	NA	NA	NA	NA	22	NA	188.726	1	108	2.61	7.1	1.24	26.5	11.08	212	#VALUE!	0	0.64
75002	NA	NA	2	46	1	5	2	2	2	2	2	27.1	NA	#VALUE!	2	105	NA	NA	NA	NA	NA	NA	#VALUE!	0	NA
75003	86818.7	33.3	2	51	4	4	2	2	NA	1	2	35.1	11	135.567	1	113	46.2	8.13	13.6	13.8	263	291	#VALUE!	0	3.23
75004	34894.9	13.1	2	52	4	5	2	2	2	2	2	19.6	17	#VALUE!	1	117	1.54	3.93	5.07	30.3	27.6	335	#VALUE!	0	2.06
75005	NA	NA	2	0	NA	3	NA	NA	NA	NA	NA	NA	NA	#VALUE!	1	116	NA	NA	NA	NA	NA	NA	#VALUE!	0	NA
75006	NA	NA	1	3	NA	4	2	NA	NA	NA	NA	17.1	NA	#VALUE!	2	116	NA	NA	NA	NA	NA	NA	#VALUE!	0	NA
75007	NA	NA	2	18	NA	4	2	2	2	2	NA	24.8	NA	83.4358	2	114	3.57	5.34	5.57	27.4	11.08	332	#VALUE!	5	NA
75008	NA	NA	1	1	NA	5	2	NA	NA	NA	NA	NA	NA	#VALUE!	2	111	NA	NA	NA	NA	NA	NA	#VALUE!	0	3.39
75009	NA	NA	2	1	NA	2	2	NA	NA	NA	NA	NA	NA	#VALUE!	2	113	NA	NA	NA	NA	NA	NA	#VALUE!	0	2.45
75010	NA	NA	2	80	2	4	2	1	2	2	2	37.1	17	#VALUE!	1	113	1.45	9.37	9.39	34.2	11.08	234	61	2	1.04
75011	132113	14.6	2	69	4	3	1	1	1	1	2	29	15	#VALUE!	1	116	3.66	6.7	7.24	44.7	31.4	348	73	6	0.79
75012	NA	NA	1	60	5	3	2	2	1	1	2	27.3	19	96.1451	1	104	NA	NA	NA	NA	NA	NA	126	1	3.01
75013	31739.1	12.7	1	63	2	4	2	1	9	1	2	27.2	29	77.58	2	116	NA	NA	NA	NA	NA	NA	46	0	NA
75014	NA	NA	1	47	1	5	2	1	NA	1	2	NA	NA	#VALUE!	2	112	NA	NA	NA	NA	NA	NA	#VALUE!	0	NA
75015	NA	NA	2	2	NA	1	2	NA	NA	NA	NA	15.9	NA	81.7234	2	118	NA	NA	NA	NA	NA	NA	#VALUE!	0	0.62
75016	NA	NA	1	53	2	4	1	1	2	1	2	48.8	42	138.656	2	118	NA	NA	NA	NA	NA	NA	#VALUE!	6	NA
75017	NA	NA	1	54	2	4	2	1	1	1	2	16.8	16	65.5522	2	117	NA	NA	NA	NA	NA	NA	#VALUE!	0	4.21
75018	NA	NA	2	52	4	3	2	2	1	1	2	18.9	17	#VALUE!	1	113	54.2	116	52.7	392	130	1840	#VALUE!	4	2.49
75019	NA	NA	2	11	NA	3	2	NA	NA	NA	NA	32.8	NA	117.858	2	107	NA	NA	NA	NA	NA	NA	#VALUE!	0	0.29
75020	NA	NA	2	54	4	3	2	1	1	1	2	45.2	20	55.7194	1	113	13.9	307	52	194	164	3030	#VALUE!	17	1.19
75021	NA	NA	2	0	NA	5	NA	NA	NA	NA	NA	NA	NA	69.5478	1	109	NA	NA	NA	NA	NA	NA	#VALUE!	0	NA
75022	NA	NA	1	10	NA	5	2	NA	NA	NA	NA	NA	NA	#VALUE!	2	110	NA	NA	NA	NA	NA	NA	#VALUE!	0	NA
75023	109425	10.6	1	27	4	2	2	2	1	2	2	26.1	95	124.94	1	108	NA	NA	NA	NA	NA	NA	#VALUE!	0	NA
75024	NA	NA	2	3	NA	3	2	NA	NA	NA	NA	16.4	NA	#VALUE!	2	106	NA	NA	NA	NA	NA	NA	#VALUE!	0	1.19
75025	NA	NA	2	12	NA	4	2	NA	NA	NA	NA	39.6	NA	#VALUE!	1	114	NA	NA	NA	NA	NA	NA	#VALUE!	0	NA
75026	NA	NA	1	6	NA	4	2	NA	NA	NA	NA	NA	NA	#VALUE!	2	104	NA	NA	NA	NA	NA	NA	#VALUE!	0	NA
75027	NA	NA	2	42	3	3	2	1	2	2	2	25.6	17	#VALUE!	2	107	NA	NA	NA	NA	NA	NA	#VALUE!	0	0.39
75028	NA	NA	2	10	NA	3	2	NA	NA	NA	NA	13.3	NA	#VALUE!	2	116	NA	NA	NA	NA	NA	NA	#VALUE!	0	0.56
75029	NA	NA	1	23	2	4	2	2	1	1	2	22.5	14	118.182	2	105	NA	NA	NA	NA	NA	NA	#VALUE!	0	NA
75030	NA	NA	2	56	2	4	2	1	1	2	2	31.2	32	97.6348	2	112	NA	NA	NA	NA	NA	NA	#VALUE!	0	NA
75031	NA	NA	2	80	4	3	2	1	NA	1	2	NA	NA	#VALUE!	1	114	NA	NA	NA	NA	NA	NA	#VALUE!	0	NA
75032	NA	NA	1	23	4	3	2	2	2	2	2	21.6	19	98.964	2	107	NA	NA	NA	NA	NA	NA	#VALUE!	0	NA
75033	NA	NA	2	14	NA	4	2	NA	NA	NA	NA	30.1	13	89.7949	2	106	NA	NA	NA	NA	NA	NA	#VALUE!	0	NA
75034	NA	NA	2	19	NA	1	2	2	2	2	NA	17.1	26	#VALUE!	1	111	NA	NA	NA	NA	NA	NA	#VALUE!	2	0.2
75035	NA	NA	2	3	NA	4	2	NA	NA	NA	NA	16.2	NA	84.1194	1	111	NA	NA	NA	NA	NA	NA	#VALUE!	0	0.68
75036	NA	NA	1	7	NA	1	2	NA	NA	NA	NA	18.4	NA	#VALUE!	1	111	NA	NA	NA	NA	NA	NA	#VALUE!	0	NA
75037	NA	NA	1	3	NA	5	2	NA	NA	NA	NA	17.7	NA	#VALUE!	1	113	NA	NA	NA	NA	NA	NA	#VALUE!	0	NA
75038	NA	NA	2	2	NA	4	2	NA	NA	NA	NA	15.5	NA	#VALUE!	2	111	NA	NA	NA	NA	NA	NA	#VALUE!	0	0.94
75039	NA	NA	1	6	NA	1	2	NA	NA	NA	NA	14.5	NA	#VALUE!	2	110	1.53	1.97	1.24	42.3	30.7	159	#VALUE!	0	1.88
75040	NA	NA	1	16	NA	4	2	2	NA	NA	NA	38.7	33	232.854	2	114	NA	NA	NA	NA	NA	NA	#VALUE!	0	NA
75041	NA	NA	2	15	NA	4	2	NA	NA	NA	NA	23	17	#VALUE!	1	108	NA	NA	NA	NA	NA	NA	#VALUE!	0	NA
75042	64278.8	11.8	2	54	3	4	2	2	1	1	2	22.8	14	#VALUE!	2	108	90.6	30.6	44.9	77.3	47.8	529	#VALUE!	2	1.64
75043	NA	NA	2	17	NA	1	2	2	NA	NA	NA	24.2	21	197.926	2	118	NA	NA	NA	NA	NA	NA	#VALUE!	0	0.27
75044	NA	NA	2	60	3	2	1	1	2	2	2	33.7	17	156.474	2	108	NA	NA	NA	NA	NA	NA	108	8	NA
75045	NA	NA	2	13	NA	1	2	NA	NA	NA	NA	24.2	14	89.4411	2	106	NA	NA	NA	NA	NA	NA	#VALUE!	0	NA
75046	NA	NA	2	2	NA	2	2	NA	NA	NA	NA	17.1	NA	161.472	2	118	NA	NA	NA	NA	NA	NA	#VALUE!	0	1
75047	NA	NA	2	38	4	3	2	2	2	1	2	43.1	38	91.5307	1	107	1.67	1.97	3.72	68	11.08	78.64	#VALUE!	5	0.29
75048	NA	NA	1	15	NA	1	2	NA	NA	NA	NA	27	19	209.067	1	114	NA	NA	NA	NA	NA	NA	#VALUE!	0	NA
75049	NA	NA	1	59	4	3	2	1	NA	1	2	31	26	119.18	2	111	NA	NA	NA	NA	NA	NA	#VALUE!	0	1.15
75050	NA	NA	1	15	NA	4	2	NA	NA	NA	NA	36.4	24	269.097	2	118	NA	NA	NA	NA	NA	NA	#VALUE!	0	NA
75051	NA	NA	1	16	NA	5	2	1	NA	NA	NA	25.7	22	166.252	2	117	1.44	8.19	4.63	39.9	42.9	504	#VALUE!	0	0.81
75052	NA	NA	1	1	NA	2	2	NA	NA	NA	NA	NA	NA	#VALUE!	1	111	NA	NA	NA	NA	NA	NA	#VALUE!	0	0.62
75053	NA	NA	2	5	NA	1	2	NA	NA	NA	NA	15.3	NA	228.733	1	110	NA	NA	NA	NA	NA	NA	#VALUE!	0	0.35
75054	NA	NA	1	5	NA	3	2	NA	NA	NA	NA	21.1	NA	#VALUE!	2	115	NA	NA	NA	NA	NA	NA	#VALUE!	0	NA
75055	NA	NA	1	7	NA	3	2	NA	NA	NA	NA	16.1	NA	#VALUE!	2	106	0.91	6.83	8.18	131	24.4	230	#VALUE!	0	0.56
75056	NA	NA	2	53	2	3	2	2	NA	1	2	16.7	12	#VALUE!	1	107	NA	NA	NA	302	22000	10300	#VALUE!	0	1.64
75057	40688.5	7.4	2	55	4	2	2	2	1	1	2	33.8	30	#VALUE!	1	108	NA	NA	NA	NA	NA	NA	#VALUE!	22	NA
75058	158372	15.8	2	66	5	3	2	1	1	2	2	29.4	17	#VALUE!	1	115	0.91	5.3	4.25	15.5	11.08	78.64	109	0	0.9
75059	NA	NA	2	6	NA	3	2	NA	NA	NA	NA	15.2	NA	57.4406	2	106	NA	NA	NA	NA	NA	NA	#VALUE!	0	0.46
75060	NA	NA	1	32	3	4	2	2	1	2	2	38.2	18	178.281	1	106	NA	NA	NA	NA	NA	NA	#VALUE!	5	0.43
75061	NA	NA	2	60	4	3	2	1	1	1	2	33.3	11	103.489	1	118	NA	NA	NA	NA	NA	NA	115	5	NA
75062	NA	NA	1	0	NA	3	NA	NA	NA	NA	NA	NA	NA	#VALUE!	2	107	NA	NA	NA	NA	NA	NA	#VALUE!	0	NA
75063	NA	NA	1	34	5	5	2	2	1	1	2	24.2	19	102.272	1	111	NA	NA	NA	NA	NA	NA	#VALUE!	0	NA
75064	NA	NA	2	39	4	1	2	1	2	1	2	27.6	34	109.674	2	110	NA	NA	NA	NA	NA	NA	#VALUE!	5	NA
75065	NA	NA	1	76	5	3	1	1	2	2	2	33.7	14	87.5597	1	112	NA	NA	NA	NA	NA	NA	94	0	NA
75066	NA	NA	2	44	5	4	2	2	1	2	2	26.9	13	86.9316	1	116	NA	NA	NA	NA	NA	NA	#VALUE!	0	NA
75067	NA	NA	2	7	NA	1	2	NA	NA	NA	NA	20.5	NA	100.476	1	107	NA	NA	NA	NA	NA	NA	#VALUE!	0	0.6
75068	NA	NA	1	72	4	5	2	2	1	1	2	31.5	43	94.8222	2	109	NA	NA	NA	NA	NA	NA	127	10	1.09
75069	NA	NA	1	14	NA	3	2	NA	NA	NA	NA	30.3	15	393.526	2	107	3.19	3.32	4.1	38.8	NA	NA	#VALUE!	0	0.73
75070	33448	54.5	2	74	1	1	2	2	2	2	2	36	28	#VALUE!	1	118	NA	NA	NA	NA	NA	NA	43	6	0.58
75071	NA	NA	1	33	4	5	2	2	1	2	2	35.4	62	166.645	1	116	49.6	16.6	25.1	35.2	NA	516	#VALUE!	0	1.09
75072	NA	NA	2	8	NA	1	2	NA	NA	NA	NA	25.1	NA	334.497	2	110	NA	NA	NA	NA	NA	NA	#VALUE!	0	NA
75073	NA	NA	2	7	NA	3	2	NA	NA	NA	NA	13.7	NA	101.92	1	106	NA	NA	NA	NA	NA	NA	#VALUE!	0	0.64
75074	NA	NA	2	7	NA	3	2	NA	NA	NA	NA	14.5	NA	141.648	2	109	3.72	9.41	14.3	119	84.2	717	#VALUE!	0	5.03
75075	NA	NA	2	38	5	5	2	2	2	2	2	22.7	39	#VALUE!	1	117	0.91	1.97	1.24	47.7	11.08	78.64	#VALUE!	0	0.34
75076	NA	NA	1	72	5	3	3	1	1	1	2	26.6	20	68.8338	1	111	NA	NA	NA	NA	NA	NA	107	1	NA
75077	NA	NA	2	11	NA	1	2	NA	NA	NA	NA	18.5	NA	#VALUE!	1	110	NA	NA	NA	NA	NA	NA	#VALUE!	0	1.09
75078	NA	NA	2	50	3	4	2	1	1	1	2	46.4	8	93.6941	2	115	NA	NA	NA	NA	NA	NA	#VALUE!	16	NA
75079	NA	NA	2	14	NA	5	2	NA	NA	NA	NA	20.9	14	58.5088	2	106	NA	NA	NA	NA	NA	NA	#VALUE!	0	0.42
75080	NA	NA	2	6	NA	5	2	NA	NA	NA	NA	NA	NA	#VALUE!	2	110	NA	NA	NA	NA	NA	NA	#VALUE!	0	NA
75081	NA	NA	2	66	1	1	2	2	2	2	2	29.7	48	23.9491	2	111	NA	NA	NA	NA	NA	NA	45	21	0.63
75082	NA	NA	1	12	NA	4	2	NA	NA	NA	NA	21.9	13	170.256	1	116	NA	NA	NA	NA	NA	NA	#VALUE!	0	0.43
75083	NA	NA	1	63	5	3	2	2	NA	2	2	NA	NA	#VALUE!	1	104	NA	NA	NA	NA	NA	NA	#VALUE!	0	NA
75084	NA	NA	1	19	NA	3	2	2	1	2	NA	23.4	16	148.818	2	111	NA	NA	NA	NA	NA	NA	#VALUE!	3	NA
75085	NA	NA	1	26	3	1	2	2	1	2	2	21.2	14	163.185	1	116	NA	NA	NA	NA	NA	NA	#VALUE!	4	2.33
75086	NA	NA	1	11	NA	1	2	NA	NA	NA	NA	14.9	NA	#VALUE!	2	118	NA	NA	NA	NA	NA	NA	#VALUE!	0	0.23
75087	NA	NA	1	16	NA	3	2	2	NA	NA	NA	37.3	NA	#VALUE!	2	110	NA	NA	NA	NA	NA	NA	#VALUE!	0	NA
75088	NA	NA	2	39	4	3	1	2	2	1	2	27.5	36	138.708	1	116	18.2	54.1	48.1	NA	185	1960	#VALUE!	0	0.28
75089	NA	NA	2	62	2	3	1	1	1	1	2	37.8	30	#VALUE!	1	114	NA	NA	NA	NA	NA	NA	89	9	NA
75090	NA	NA	2	76	3	3	2	1	NA	2	2	35.1	16	#VALUE!	1	110	NA	NA	NA	NA	NA	NA	122	0	NA
75091	NA	NA	2	2	NA	3	2	NA	NA	NA	NA	NA	NA	135.496	1	115	NA	NA	NA	NA	NA	NA	#VALUE!	0	NA
75092	46027.5	13.7	1	47	4	3	2	1	1	1	2	27.7	30	132.171	1	107	NA	NA	NA	NA	NA	NA	#VALUE!	4	NA
75093	NA	NA	2	48	4	4	1	1	1	1	2	40.2	18	89.4737	1	114	NA	NA	NA	NA	NA	NA	#VALUE!	4	NA
75094	NA	NA	1	1	NA	4	2	NA	NA	NA	NA	NA	NA	#VALUE!	2	105	NA	NA	NA	NA	NA	NA	#VALUE!	0	0.77
75095	NA	NA	2	9	NA	4	2	NA	NA	NA	NA	19.6	NA	112.345	2	117	NA	NA	NA	NA	NA	NA	#VALUE!	0	2.99
75096	NA	NA	1	1	NA	1	2	NA	NA	NA	NA	NA	NA	#VALUE!	1	117	NA	NA	NA	NA	NA	NA	#VALUE!	0	0.71
75097	NA	NA	2	44	5	4	2	2	1	2	2	23.5	14	#VALUE!	2	114	NA	NA	NA	NA	NA	NA	#VALUE!	2	NA
75098	175205	2.8	1	25	5	2	2	2	1	2	2	32.9	64	144.815	1	106	NA	NA	NA	NA	NA	NA	#VALUE!	0	0.74
75099	NA	NA	1	46	5	5	2	2	1	1	2	24.4	20	109.847	2	104	NA	NA	NA	NA	NA	NA	#VALUE!	2	NA
75100	NA	NA	1	15	NA	5	2	NA	NA	NA	NA	22.7	13	134.866	1	107	NA	NA	NA	NA	NA	NA	#VALUE!	0	NA
75101	NA	NA	2	15	NA	2	2	NA	NA	NA	NA	21.7	27	123.093	2	106	1.93	5.45	5.89	98.6	32	407	#VALUE!	0	0.25
75102	NA	NA	1	16	NA	5	2	2	NA	NA	NA	19.1	NA	#VALUE!	1	117	NA	NA	NA	NA	NA	NA	#VALUE!	0	NA
75103	NA	NA	2	55	3	5	2	1	1	1	2	26.1	23	114.636	2	116	NA	21.9	43.9	55.6	332	538	#VALUE!	6	1.58
75104	130772	15.1	2	26	5	3	2	2	1	2	2	23.8	14	164.478	2	117	NA	NA	NA	NA	NA	NA	#VALUE!	1	NA
75105	239455	7.3	1	55	5	3	2	2	1	2	2	34.3	23	120.023	1	104	NA	NA	NA	NA	NA	NA	#VALUE!	0	NA
75106	NA	NA	2	2	NA	5	2	NA	NA	NA	NA	16.8	NA	102.708	2	105	NA	NA	NA	NA	NA	NA	#VALUE!	0	2.56
75107	NA	NA	2	8	NA	3	2	NA	NA	NA	NA	14.4	NA	102.926	2	112	NA	NA	NA	NA	NA	NA	#VALUE!	0	NA
75108	NA	NA	1	80	4	3	2	1	1	1	2	30.5	18	69.5719	2	105	NA	NA	NA	NA	NA	NA	83	6	NA
75109	NA	NA	1	20	4	3	2	2	1	1	2	22.5	NA	#VALUE!	1	105	32.1	14.2	28.6	355	55.2	NA	#VALUE!	2	NA
75110	NA	NA	1	5	NA	4	2	NA	NA	NA	NA	15.3	NA	#VALUE!	2	110	NA	NA	NA	NA	NA	NA	#VALUE!	0	2.64
75111	NA	NA	1	32	5	5	2	2	1	1	2	24.2	10	127.241	2	104	NA	NA	NA	NA	NA	NA	#VALUE!	0	NA
75112	NA	NA	1	80	5	3	1	1	2	2	2	26.6	24	57.5149	1	115	NA	NA	NA	NA	NA	NA	72	5	NA
75113	NA	NA	1	36	4	5	2	1	NA	1	2	NA	NA	#VALUE!	2	114	NA	NA	NA	NA	NA	NA	#VALUE!	0	NA
75114	NA	NA	2	47	5	5	1	2	2	2	2	26.4	13	108.155	1	110	NA	NA	NA	NA	NA	NA	#VALUE!	5	NA
75115	NA	NA	2	2	NA	5	2	NA	NA	NA	NA	16.2	NA	48.8876	2	115	NA	NA	NA	NA	NA	NA	#VALUE!	0	1.16
75116	NA	NA	2	0	NA	4	NA	NA	NA	NA	NA	NA	NA	#VALUE!	2	111	NA	NA	NA	NA	NA	NA	#VALUE!	0	NA
75117	NA	NA	1	80	3	3	2	2	1	1	2	23.5	16	68.75	2	104	NA	NA	NA	NA	NA	NA	76	1	NA
75118	27016.9	18.6	2	64	4	4	2	2	1	1	2	34.3	12	#VALUE!	2	118	NA	NA	NA	NA	NA	NA	91	6	NA
75119	NA	NA	1	15	NA	1	2	NA	NA	NA	NA	20.7	26	148.003	2	110	2.03	1.97	4.32	32.7	NA	440	#VALUE!	0	0.41
75120	NA	NA	1	2	NA	4	2	NA	NA	NA	NA	15	NA	#VALUE!	2	113	NA	NA	NA	NA	NA	NA	#VALUE!	0	0.7
75121	NA	NA	1	44	5	2	2	2	2	2	2	25.5	26	123.146	1	108	NA	NA	NA	NA	NA	NA	#VALUE!	11	1.28
75122	NA	NA	1	4	NA	2	2	NA	NA	NA	NA	18.7	NA	#VALUE!	2	104	NA	NA	NA	NA	NA	NA	#VALUE!	0	2.43
75123	97057.9	5.6	1	35	4	4	2	2	1	2	2	37.2	41	192.471	1	115	NA	NA	NA	NA	NA	NA	#VALUE!	0	NA
75124	NA	NA	1	47	5	5	1	1	NA	2	2	30.1	43	98.5239	1	104	NA	NA	NA	NA	NA	NA	#VALUE!	0	0.81
75125	NA	NA	2	32	4	3	2	1	2	2	2	36.5	49	#VALUE!	1	116	NA	NA	NA	NA	NA	NA	#VALUE!	14	NA
75126	NA	NA	1	6	NA	5	2	NA	NA	NA	NA	14.4	NA	#VALUE!	1	111	1.41	1.97	7.24	67	11.08	186	#VALUE!	0	0.49
75127	59068.9	138.4	1	59	5	4	1	1	2	2	2	30.1	17	6.7811	1	112	NA	NA	NA	NA	NA	NA	#VALUE!	0	2.62
75128	154074	11.5	1	45	4	3	2	1	1	2	2	26.6	24	93.8752	1	116	NA	NA	NA	NA	NA	NA	#VALUE!	2	NA
75129	NA	NA	2	80	3	3	1	1	1	1	1	24.9	18	#VALUE!	1	116	NA	NA	NA	NA	NA	NA	71	4	NA
75130	NA	NA	1	6	NA	1	2	NA	NA	NA	NA	16.6	NA	#VALUE!	1	111	2.06	5.82	1.24	175	1710	295	#VALUE!	0	0.59
75131	NA	NA	2	34	4	5	2	2	1	1	2	25.4	24	79.7939	1	117	NA	NA	NA	NA	NA	NA	#VALUE!	4	NA
75132	244451	6.3	1	24	4	3	2	2	2	2	2	23.3	49	180.444	2	109	NA	NA	NA	NA	NA	NA	#VALUE!	0	NA
75133	NA	NA	1	12	NA	4	2	NA	NA	NA	NA	17.7	13	111.785	1	104	NA	NA	NA	NA	NA	NA	#VALUE!	0	NA
75134	97742	10.8	2	33	4	3	2	1	1	2	2	26.3	46	135.776	2	111	1.49	7.83	1.24	55.4	NA	NA	#VALUE!	16	0.79
75135	NA	NA	1	7	NA	3	2	NA	NA	NA	NA	15.6	NA	#VALUE!	1	115	NA	NA	NA	NA	NA	NA	#VALUE!	0	0.68
75136	255172	13.5	1	56	4	3	3	2	1	1	2	27.1	32	113.974	1	107	NA	NA	NA	NA	NA	NA	#VALUE!	0	NA
75137	NA	NA	2	30	2	1	2	2	1	2	2	25.1	13	130.645	1	107	3.14	4.17	11.3	126	26.1	222	#VALUE!	6	0.52
75138	NA	NA	2	15	NA	4	2	NA	NA	NA	NA	29.9	15	#VALUE!	1	112	3.26	1.97	1.24	14.1	11.08	412	#VALUE!	0	0.55
75139	NA	NA	1	44	1	5	1	2	2	1	2	31.3	46	104.254	1	111	NA	NA	NA	NA	NA	NA	#VALUE!	1	NA
75140	NA	NA	2	34	3	3	2	2	1	1	2	37.9	23	127.148	2	109	NA	NA	NA	NA	NA	NA	#VALUE!	8	NA
75141	NA	NA	2	16	NA	4	2	2	NA	NA	NA	36.8	12	145.176	2	111	26.5	33.3	28.1	64.8	32	653	#VALUE!	0	0.31
75142	NA	NA	1	11	NA	5	2	NA	NA	NA	NA	15.8	NA	#VALUE!	2	109	NA	NA	NA	NA	NA	NA	#VALUE!	0	0.79
75143	NA	NA	2	15	NA	5	2	NA	NA	NA	NA	14.6	11	176.711	2	104	NA	NA	NA	NA	NA	NA	#VALUE!	0	NA
75144	NA	NA	1	1	NA	5	2	NA	NA	NA	NA	NA	NA	#VALUE!	1	115	NA	NA	NA	NA	NA	NA	#VALUE!	0	NA
75145	NA	NA	1	8	NA	4	2	NA	NA	NA	NA	17.7	NA	#VALUE!	1	112	NA	NA	NA	NA	NA	NA	#VALUE!	0	NA
75146	62884.7	21.9	1	49	5	4	1	1	2	2	2	43.1	53	140.833	2	114	NA	NA	NA	NA	NA	NA	#VALUE!	0	10.69
75147	NA	NA	1	42	5	5	2	2	1	1	2	21.1	17	85.2174	1	118	0.91	3.27	4.34	53.7	11.08	78.64	#VALUE!	0	1.32
75148	NA	NA	1	4	NA	3	2	NA	NA	NA	NA	15.7	NA	#VALUE!	1	116	NA	NA	NA	NA	NA	NA	#VALUE!	0	NA
75149	73402.5	10	2	39	2	4	2	2	1	2	2	24.8	12	119.708	2	114	2.87	5.52	5.53	14.9	NA	373	#VALUE!	0	0.35
75150	NA	NA	2	71	4	3	2	1	1	2	2	26.5	23	72.4348	1	110	NA	NA	NA	NA	NA	NA	114	0	1.32
75151	NA	NA	1	19	NA	3	2	2	1	1	NA	23.7	27	126.602	2	109	8.41	12.6	12.3	40.8	22.1	482	#VALUE!	5	0.53
75152	NA	NA	2	10	NA	5	2	NA	NA	NA	NA	19.2	NA	89.6426	2	115	NA	NA	NA	NA	NA	NA	#VALUE!	0	NA
75153	NA	NA	2	7	NA	3	2	NA	NA	NA	NA	16.6	NA	47.7113	2	104	NA	NA	NA	NA	NA	NA	#VALUE!	0	0.3
75154	NA	NA	2	19	NA	4	2	2	2	2	NA	20.3	NA	107.612	1	108	NA	NA	NA	NA	NA	NA	#VALUE!	2	NA
75155	167054	24.1	2	34	4	3	2	1	1	1	2	25.7	20	#VALUE!	1	105	24.9	8.35	13.8	126	16.6	217	#VALUE!	2	0.98
75156	247753	24.2	1	42	4	3	2	2	1	1	2	36.1	38	171.25	2	108	NA	NA	NA	NA	NA	NA	#VALUE!	0	NA
75157	74945.7	20.3	1	56	4	4	3	2	1	2	2	31.1	17	130.219	1	108	NA	NA	NA	NA	NA	NA	#VALUE!	0	NA
75158	NA	NA	2	80	1	3	2	2	1	1	2	22.9	24	143.047	2	113	NA	NA	NA	NA	NA	NA	83	3	NA
75159	259747	14.9	1	68	4	3	2	2	1	1	2	27.4	18	96.6667	1	110	5.43	12.5	17.4	92.9	24.6	653	90	0	1.2
75160	88786.6	61.4	1	64	2	3	2	2	1	1	2	24.7	15	87.2033	2	115	NA	NA	NA	NA	NA	NA	77	2	NA
75161	NA	NA	2	47	3	3	2	2	1	1	2	26.6	14	38.6632	1	113	NA	NA	NA	NA	NA	NA	#VALUE!	6	NA
75162	NA	NA	1	54	5	3	2	1	1	1	2	25.1	17	131.972	1	114	NA	NA	NA	NA	NA	NA	#VALUE!	0	NA
75163	NA	NA	2	0	NA	4	NA	NA	NA	NA	NA	NA	NA	74.1228	1	111	NA	NA	NA	NA	NA	NA	#VALUE!	0	NA
75164	NA	NA	2	42	4	3	2	1	1	1	2	24.6	62	108.913	2	106	NA	NA	NA	NA	NA	NA	#VALUE!	2	NA
75165	NA	NA	1	10	NA	2	2	NA	NA	NA	NA	21.2	NA	#VALUE!	2	115	NA	NA	NA	NA	NA	NA	#VALUE!	0	0.31
75166	NA	NA	1	14	NA	2	2	NA	NA	NA	NA	20.1	35	150.75	2	110	NA	NA	NA	NA	NA	NA	#VALUE!	0	NA
75167	NA	NA	2	11	NA	4	2	NA	NA	NA	NA	26	NA	128.366	1	112	NA	NA	NA	NA	NA	NA	#VALUE!	0	NA
75168	NA	NA	2	0	NA	3	NA	NA	NA	NA	NA	NA	NA	#VALUE!	2	107	NA	NA	NA	NA	NA	NA	#VALUE!	0	NA
75169	NA	NA	2	11	NA	2	2	NA	NA	NA	NA	18.7	NA	128.137	2	105	17.8	8.49	5.09	NA	211	550	#VALUE!	0	0.38
75170	NA	NA	1	45	2	1	2	2	1	2	2	NA	NA	#VALUE!	2	111	NA	NA	NA	NA	NA	NA	#VALUE!	0	NA
75171	NA	NA	2	17	NA	4	2	2	NA	NA	NA	31.7	NA	#VALUE!	2	118	NA	NA	NA	NA	NA	NA	#VALUE!	0	NA
75172	NA	NA	2	0	NA	3	NA	NA	NA	NA	NA	NA	NA	#VALUE!	1	113	NA	NA	NA	NA	NA	NA	#VALUE!	0	NA
75173	NA	NA	2	42	5	3	2	2	NA	2	2	NA	18	#VALUE!	2	108	1.97	3.57	7.96	114	61.2	343	#VALUE!	0	0.43
75174	NA	NA	1	76	1	4	1	1	1	1	2	25.6	26	62.0663	2	116	NA	NA	NA	NA	NA	NA	#VALUE!	12	3.44
75175	NA	NA	1	34	5	5	2	2	1	2	2	23.6	20	86.2649	1	107	1.38	3.19	5.21	137	16.1	202	#VALUE!	0	1.24
75176	NA	NA	1	43	4	4	1	2	1	2	1	37.6	28	95.5031	1	112	0.91	1.97	12	51.8	21500	1050	#VALUE!	4	1.15
75177	NA	NA	1	9	NA	2	2	NA	NA	NA	NA	20	NA	#VALUE!	1	111	0.91	1.97	8.06	92.1	68.7	433	#VALUE!	0	0.48
75178	NA	NA	2	19	NA	5	2	2	1	2	NA	27.4	17	73.3252	2	104	NA	NA	NA	NA	NA	NA	#VALUE!	0	0.53
75179	50517.8	35.3	2	64	3	4	2	1	2	2	2	29.7	14	81.1776	1	116	NA	NA	NA	NA	NA	NA	49	16	1.09
75180	NA	NA	1	4	NA	5	2	NA	NA	NA	NA	15.8	NA	#VALUE!	1	104	NA	NA	NA	NA	NA	NA	#VALUE!	0	1.66
75181	NA	NA	2	59	5	3	2	2	1	1	2	36.2	95	144.054	1	104	1.33	1.97	1.24	35.9	11.08	293	#VALUE!	1	0.89
75182	NA	NA	1	8	NA	1	2	NA	NA	NA	NA	17.5	NA	#VALUE!	1	114	NA	NA	NA	NA	NA	NA	#VALUE!	0	1.03
75183	NA	NA	1	2	NA	4	2	NA	NA	NA	NA	18	NA	#VALUE!	1	117	NA	NA	NA	NA	NA	NA	#VALUE!	0	0.68
75184	NA	NA	1	8	NA	5	2	NA	NA	NA	NA	13.6	NA	#VALUE!	2	104	0.91	1.97	1.24	11.2	11.08	NA	#VALUE!	0	0.66
75185	NA	NA	1	18	NA	4	2	2	2	2	NA	24.7	19	102.907	2	112	NA	NA	NA	NA	NA	NA	#VALUE!	2	0.61
75186	NA	NA	1	11	NA	4	2	NA	NA	NA	NA	19.2	NA	#VALUE!	1	115	NA	NA	NA	NA	NA	NA	#VALUE!	0	0.38
75187	41225.4	11.6	2	40	5	5	2	2	1	2	2	18.9	17	#VALUE!	2	114	NA	NA	NA	NA	NA	NA	#VALUE!	8	NA
75188	61313.6	7.6	2	35	5	4	2	2	1	2	2	33.7	14	87.4705	1	112	NA	NA	NA	NA	NA	NA	#VALUE!	1	NA
75189	40983.9	13.4	1	59	5	5	2	2	1	2	2	24.4	29	101.114	2	104	NA	NA	NA	NA	NA	NA	#VALUE!	0	NA
75190	223559	7.6	1	41	4	3	2	2	1	1	2	28.4	37	150.603	1	114	5.15	3.28	7.26	16.9	11.08	141	#VALUE!	0	1.28
75191	NA	NA	2	79	1	1	1	1	2	2	2	31	16	196.232	1	109	1.64	7.25	3.44	180	3300	804	37	7	0.77
75192	NA	NA	2	2	NA	5	2	NA	NA	NA	NA	NA	NA	85.9473	2	104	NA	NA	NA	NA	NA	NA	#VALUE!	0	NA
75193	NA	NA	2	57	1	4	1	1	2	2	2	34.5	22	128.012	2	117	1.36	5.33	1.24	56.2	16.7	360	#VALUE!	2	1.48
75194	NA	NA	1	11	NA	2	2	NA	NA	NA	NA	31.1	NA	#VALUE!	2	113	NA	NA	NA	NA	NA	NA	#VALUE!	0	0.41
75195	NA	NA	2	62	4	4	1	1	1	1	2	47.1	16	#VALUE!	2	118	NA	NA	NA	NA	NA	NA	118	4	NA
75196	185006	68.9	2	64	4	3	1	1	1	2	2	43.2	33	99.923	2	113	NA	NA	NA	NA	NA	NA	111	10	0.94
75197	NA	NA	1	10	NA	5	2	NA	NA	NA	NA	NA	NA	#VALUE!	2	104	NA	NA	NA	NA	NA	NA	#VALUE!	0	NA
75198	NA	NA	2	11	NA	3	2	NA	NA	NA	NA	NA	NA	138.125	1	110	NA	NA	NA	NA	NA	NA	#VALUE!	0	NA
75199	NA	NA	2	0	NA	2	NA	NA	NA	NA	NA	NA	NA	144.856	2	110	NA	NA	NA	NA	NA	NA	#VALUE!	0	NA
75200	NA	NA	2	4	NA	3	2	NA	NA	NA	NA	17.6	NA	#VALUE!	2	112	NA	NA	NA	NA	NA	NA	#VALUE!	0	0.4
75201	NA	NA	1	11	NA	3	2	NA	NA	NA	NA	17.7	NA	#VALUE!	2	116	NA	NA	NA	NA	NA	NA	#VALUE!	0	1.5
75202	NA	NA	1	23	3	4	2	2	1	1	2	20.2	20	99.6556	1	115	NA	NA	NA	NA	NA	NA	#VALUE!	4	2.06
75203	NA	NA	1	69	4	1	1	1	NA	1	2	29.5	22	27.3824	1	111	NA	NA	NA	NA	NA	NA	70	0	NA
75204	NA	NA	2	7	NA	4	2	NA	NA	NA	NA	15.7	NA	#VALUE!	1	115	NA	NA	NA	NA	NA	NA	#VALUE!	0	0.93
75205	NA	NA	2	32	5	5	2	2	NA	2	2	23.9	23	84.7073	1	117	0.91	1.97	1.24	27.3	29.3	78.64	#VALUE!	0	0.82
75206	NA	NA	1	9	NA	3	2	NA	NA	NA	NA	14.5	NA	#VALUE!	2	107	2.24	1.97	10.5	24	11.08	78.64	#VALUE!	0	1.46
75207	28159.3	50.1	1	65	4	5	2	1	1	1	2	24.2	45	33.754	1	109	20.4	23.5	5.18	NA	11.08	292	117	2	1.71
75208	NA	NA	1	9	NA	4	2	NA	NA	NA	NA	19.7	NA	#VALUE!	2	113	1.6	3.17	1.24	87.8	17.7	360	#VALUE!	0	NA
75209	NA	NA	2	18	NA	5	2	2	1	2	NA	23.8	11	#VALUE!	2	108	NA	NA	NA	NA	NA	NA	#VALUE!	4	0.24
75210	NA	NA	2	7	NA	1	2	NA	NA	NA	NA	18.1	NA	28.6909	1	110	1.6	1.97	2.12	19	11.08	119	#VALUE!	0	0.32
75211	NA	NA	1	37	5	5	2	2	1	1	2	24.5	27	137.003	2	118	0.91	4.68	5.47	157	32.9	468	#VALUE!	1	0.71
75212	200507	15.2	1	55	4	3	2	2	2	2	2	26.6	22	83.0357	2	107	NA	NA	NA	NA	NA	NA	#VALUE!	0	NA
75213	NA	NA	2	40	2	4	2	1	1	1	2	35.5	NA	#VALUE!	2	112	40.1	171	70.9	NA	NA	2280	#VALUE!	8	NA
75214	NA	NA	1	72	3	3	2	1	NA	2	2	NA	NA	#VALUE!	2	112	NA	NA	NA	NA	NA	NA	#VALUE!	0	NA
75215	NA	NA	2	8	NA	4	2	NA	NA	NA	NA	19.8	NA	70.5804	2	111	NA	NA	NA	NA	NA	NA	#VALUE!	0	0.37
75216	268790	28.7	1	54	1	3	2	1	1	1	2	33.7	32	129.825	1	105	10.8	6.07	10.3	48	11.08	298	#VALUE!	1	3.63
75217	NA	NA	1	54	4	3	2	2	1	1	2	28.1	19	109.816	2	112	60.8	11	18.3	76.7	11.08	185	#VALUE!	2	0.88
75218	NA	NA	2	9	NA	5	2	NA	NA	NA	NA	15.2	NA	#VALUE!	2	108	NA	NA	NA	NA	NA	NA	#VALUE!	0	0.36
75219	NA	NA	1	5	NA	1	2	NA	NA	NA	NA	16.9	NA	#VALUE!	2	114	NA	NA	NA	NA	NA	NA	#VALUE!	0	1.04
75220	81863.4	6.5	2	39	2	4	2	1	2	1	2	35.1	18	93.3434	1	106	53.1	78.9	48.2	108	62	1110	#VALUE!	7	1.43
75221	NA	NA	1	44	3	3	2	1	1	1	2	38.2	25	196.622	2	109	136	41.1	53.3	228	34.9	NA	#VALUE!	7	1.42
75222	NA	NA	2	65	5	5	2	1	2	2	2	26.7	15	#VALUE!	2	106	NA	NA	NA	NA	NA	NA	68	7	NA
75223	220212	17.9	2	69	3	3	2	2	1	1	2	29.6	18	131.845	2	116	1.96	3.52	4.86	16.7	11.08	78.64	90	4	0.51
75224	72324.7	7.5	2	27	2	4	2	2	2	2	2	30	14	167.129	1	112	36.7	11.7	25.3	20.8	16.7	179	#VALUE!	0	1.56
75225	NA	NA	1	14	NA	1	2	NA	NA	NA	NA	26.7	22	218.898	1	116	NA	NA	NA	NA	NA	NA	#VALUE!	0	NA
75226	NA	NA	2	8	NA	3	2	NA	NA	NA	NA	16.2	NA	73.1515	2	105	NA	NA	NA	NA	NA	NA	#VALUE!	0	0.97
75227	NA	NA	2	18	NA	5	2	2	2	2	NA	21.3	19	116.915	1	117	NA	NA	NA	NA	NA	NA	#VALUE!	0	NA
75228	NA	NA	2	7	NA	1	2	NA	NA	NA	NA	NA	NA	186.064	1	118	NA	NA	NA	NA	NA	NA	#VALUE!	0	NA
75229	NA	NA	1	0	NA	4	NA	NA	NA	NA	NA	NA	NA	#VALUE!	1	105	NA	NA	NA	NA	NA	NA	#VALUE!	0	NA
75230	NA	NA	2	2	NA	2	2	NA	NA	NA	NA	15.6	NA	82.1898	1	114	NA	NA	NA	NA	NA	NA	#VALUE!	0	NA
75231	NA	NA	2	79	5	4	1	1	1	1	2	27.9	19	#VALUE!	2	111	NA	NA	NA	NA	NA	NA	74	13	1.83
75232	NA	NA	1	63	1	1	2	1	2	1	2	31.2	32	118.021	2	118	52.4	12.6	23.8	41.4	637	357	#VALUE!	3	1.43
75233	NA	NA	2	3	NA	3	2	NA	NA	NA	NA	14.8	NA	#VALUE!	1	113	NA	NA	NA	NA	NA	NA	#VALUE!	0	0.72
75234	NA	NA	2	14	NA	3	2	NA	NA	NA	NA	18.5	NA	32.0708	2	115	NA	NA	NA	NA	NA	NA	#VALUE!	0	NA
75235	NA	NA	2	17	NA	3	2	2	NA	NA	NA	40.6	21	100.318	2	109	1.3	5.15	12.9	339	4460	626	#VALUE!	0	0.16
75236	64546.5	7.1	2	29	5	5	2	2	2	2	2	23.9	14	#VALUE!	2	107	NA	NA	NA	NA	NA	NA	#VALUE!	4	0.48
75237	NA	NA	1	54	2	3	1	1	NA	1	2	41.6	31	191.975	1	106	NA	NA	NA	NA	NA	NA	#VALUE!	0	NA
75238	NA	NA	1	15	NA	4	2	NA	NA	NA	NA	18.2	10	135.185	2	114	15	7.67	11.8	47.1	11.08	121	#VALUE!	0	0.66
75239	NA	NA	2	2	NA	5	2	NA	NA	NA	NA	15.9	NA	162.015	1	104	NA	NA	NA	NA	NA	NA	#VALUE!	0	1.38
75240	NA	NA	2	0	NA	1	NA	NA	NA	NA	NA	NA	NA	163.178	2	111	NA	NA	NA	NA	NA	NA	#VALUE!	0	NA
75241	NA	NA	2	3	NA	2	2	NA	NA	NA	NA	17.7	NA	114.907	1	108	NA	NA	NA	NA	NA	NA	#VALUE!	0	1.07
75242	NA	NA	1	7	NA	3	2	NA	NA	NA	NA	20.1	NA	#VALUE!	2	109	0.91	8.11	9.2	124	71.5	720	#VALUE!	0	0.4
75243	NA	NA	1	58	3	3	2	2	NA	1	2	NA	NA	#VALUE!	2	106	NA	NA	NA	NA	NA	NA	#VALUE!	0	NA
75244	59134.1	44.4	2	63	1	4	2	1	2	1	2	46.4	32	#VALUE!	1	115	NA	NA	NA	NA	NA	NA	#VALUE!	12	NA
75245	NA	NA	2	0	NA	3	NA	NA	NA	NA	NA	NA	NA	#VALUE!	1	112	NA	NA	NA	NA	NA	NA	#VALUE!	0	NA
75246	NA	NA	2	6	NA	4	2	NA	NA	NA	NA	16.7	NA	#VALUE!	2	111	4.84	5.67	1.24	140	82.5	476	#VALUE!	0	NA
75247	NA	NA	2	0	NA	3	NA	NA	NA	NA	NA	NA	NA	101.582	2	113	NA	NA	NA	NA	NA	NA	#VALUE!	0	NA
75248	NA	NA	1	15	NA	4	2	NA	NA	NA	NA	20	15	189.476	2	108	1.52	1.97	5.48	18.3	11.08	384	#VALUE!	0	0.33
75249	NA	NA	2	23	4	3	2	2	1	2	2	22.8	14	#VALUE!	1	109	NA	NA	NA	NA	NA	NA	#VALUE!	9	0.65
75250	NA	NA	1	9	NA	5	2	NA	NA	NA	NA	24.6	NA	#VALUE!	2	104	NA	NA	NA	NA	NA	NA	#VALUE!	0	0.77
75251	63577.2	10.8	1	22	4	5	2	1	1	1	2	31.1	22	170.295	1	104	NA	NA	NA	NA	NA	NA	#VALUE!	4	NA
75252	NA	NA	1	43	4	3	1	1	1	1	2	30.5	32	145.439	1	109	NA	NA	NA	NA	NA	NA	#VALUE!	4	0.79
75253	NA	NA	1	15	NA	1	2	NA	NA	NA	NA	42.4	29	413.256	2	118	0.91	5.81	6.57	32.8	17.7	245	#VALUE!	0	0.34
75254	NA	NA	1	26	3	4	2	2	1	1	2	27	45	131.5	2	105	NA	NA	NA	NA	NA	NA	#VALUE!	5	NA
75255	NA	NA	2	8	NA	5	2	NA	NA	NA	NA	17.5	NA	123.623	1	108	0.91	1.97	4.34	17.1	11.08	2420	#VALUE!	0	2.21
75256	85121.9	8.9	1	44	2	2	2	2	1	1	2	30.2	29	169.524	1	106	10.1	20.1	16.7	36.7	27.8	455	#VALUE!	0	1.97
75257	68788.1	25	1	21	3	4	2	2	1	1	2	21.3	16	97.1007	1	112	58.5	19.1	28.9	15.2	11.08	216	#VALUE!	3	0.92
75258	NA	NA	1	20	2	3	2	2	1	1	2	27	43	168.902	2	109	17.6	6.27	11	115	11.08	206	#VALUE!	0	0.56
75259	NA	NA	2	80	4	3	1	1	2	2	2	25.5	16	144.095	2	109	NA	NA	NA	NA	NA	NA	77	0	1.14
75260	NA	NA	2	20	4	5	2	2	2	2	2	28.5	12	82.5356	2	106	0.91	1.97	1.24	103	472	881	#VALUE!	5	0.68
75261	NA	NA	1	7	NA	5	2	NA	NA	NA	NA	18.8	NA	#VALUE!	1	116	3.27	1.97	5.63	14.1	11.08	226	#VALUE!	0	0.49
75262	NA	NA	1	80	5	3	2	2	1	2	2	28.2	31	77.0609	1	104	NA	NA	NA	NA	NA	NA	109	0	1.56
75263	NA	NA	2	61	2	5	2	1	2	2	1	20.7	18	199.851	1	118	0.91	4.51	6.73	156	100	399	75	2	0.5
75264	NA	NA	2	80	3	3	2	1	1	1	2	30.3	22	#VALUE!	2	104	NA	NA	NA	NA	NA	NA	66	4	2.22
75265	NA	NA	2	16	NA	3	2	2	NA	NA	NA	19.3	11	65.5018	1	104	NA	NA	NA	NA	NA	NA	#VALUE!	0	NA
75266	NA	NA	2	1	NA	4	2	NA	NA	NA	NA	NA	NA	76.9045	1	108	NA	NA	NA	NA	NA	NA	#VALUE!	0	1.1
75267	NA	NA	2	4	NA	1	2	NA	NA	NA	NA	13.7	NA	39.6984	2	107	NA	NA	NA	NA	NA	NA	#VALUE!	0	0.69
75268	NA	NA	1	28	2	1	2	2	2	2	2	24.6	28	126.253	1	111	NA	NA	NA	NA	NA	NA	#VALUE!	0	NA
75269	NA	NA	1	29	3	4	2	2	1	2	2	22.5	73	87.0127	1	108	NA	NA	NA	NA	NA	NA	#VALUE!	3	NA
75270	NA	NA	1	24	2	3	2	2	NA	1	2	32.4	29	210.451	1	110	NA	NA	NA	NA	NA	NA	#VALUE!	0	6.23
75271	NA	NA	2	15	NA	5	2	NA	NA	NA	NA	19.9	NA	107.315	1	110	0.91	1.97	2.8	12	11.08	216	#VALUE!	0	NA
75272	NA	NA	2	13	NA	3	2	NA	NA	NA	NA	21.5	12	73.9608	1	105	NA	NA	NA	NA	NA	NA	#VALUE!	0	0.49
75273	NA	NA	1	75	3	3	1	2	1	1	2	28.7	29	72.473	1	113	NA	NA	NA	NA	NA	NA	82	3	NA
75274	NA	NA	2	25	5	5	2	2	1	2	2	19.2	12	#VALUE!	2	117	NA	NA	NA	NA	NA	NA	#VALUE!	0	0.74
75275	NA	NA	2	5	NA	1	2	NA	NA	NA	NA	16.7	NA	153.262	1	109	NA	NA	NA	NA	NA	NA	#VALUE!	0	0.65
75276	NA	NA	1	3	NA	5	2	NA	NA	NA	NA	16.9	NA	#VALUE!	2	108	NA	NA	NA	NA	NA	NA	#VALUE!	0	0.48
75277	46304.3	11.7	1	70	4	3	2	1	1	2	2	48.3	18	142.807	2	107	NA	NA	NA	NA	NA	NA	89	8	1.71
75278	35142.7	7.8	1	22	5	5	2	2	1	2	2	20.7	19	103.584	2	118	NA	NA	NA	NA	NA	NA	#VALUE!	0	NA
75279	NA	NA	2	68	2	4	2	1	9	2	1	17.6	40	#VALUE!	1	112	NA	NA	NA	NA	NA	NA	38	2	NA
75280	NA	NA	2	16	NA	1	2	2	NA	NA	NA	24.6	21	121.386	1	109	NA	NA	NA	NA	NA	NA	#VALUE!	0	NA
75281	NA	NA	1	8	NA	4	2	NA	NA	NA	NA	23.4	NA	#VALUE!	1	104	NA	NA	NA	NA	NA	NA	#VALUE!	0	1.07
75282	NA	NA	2	80	5	3	2	1	2	2	2	25.7	14	36.1667	2	108	1.72	NA	NA	84.6	20.7	338	84	2	0.87
75283	NA	NA	2	29	5	5	2	2	1	2	2	25.1	14	129.167	1	110	NA	NA	NA	NA	NA	NA	#VALUE!	1	NA
75284	NA	NA	2	13	NA	3	2	NA	NA	NA	NA	24.3	NA	#VALUE!	2	105	3.46	6.07	8.34	53.6	45	549	#VALUE!	0	NA
75285	NA	NA	1	80	5	3	2	1	1	2	2	22.7	14	33.0375	1	114	NA	NA	NA	NA	NA	NA	73	4	NA
75286	NA	NA	1	13	NA	3	2	NA	NA	NA	NA	19.4	NA	#VALUE!	2	107	NA	NA	NA	NA	NA	NA	#VALUE!	0	NA
75287	NA	NA	1	75	2	4	1	2	1	1	2	26	16	43.2786	1	104	NA	NA	NA	NA	NA	NA	85	2	NA
75288	NA	NA	1	19	NA	3	2	2	2	2	NA	38.4	39	279.441	2	109	NA	NA	NA	NA	NA	NA	#VALUE!	0	NA
75289	141845	8	2	42	2	3	2	1	1	2	2	37.4	19	#VALUE!	1	114	0.91	4.69	4.47	49.1	126	364	#VALUE!	16	0.73
75290	38596.8	4	1	21	4	5	2	2	2	2	2	31.2	45	155.148	1	118	2.38	5.21	9.25	59.3	33.3	455	#VALUE!	1	0.34
75291	NA	NA	2	24	2	4	2	2	1	2	2	26.9	21	237.525	2	114	NA	NA	NA	NA	NA	NA	#VALUE!	7	NA
75292	NA	NA	1	15	NA	1	2	NA	NA	NA	NA	22.9	17	162.698	2	118	NA	NA	NA	NA	NA	NA	#VALUE!	0	NA
75293	NA	NA	2	74	3	4	2	1	1	2	2	38.8	13	131.876	2	114	NA	NA	NA	NA	NA	NA	99	5	NA
75294	NA	NA	2	11	NA	3	2	NA	NA	NA	NA	14.2	NA	212.72	2	111	NA	NA	NA	NA	NA	NA	#VALUE!	0	0.3
75295	46870.4	14.5	2	72	2	1	2	1	NA	2	2	37.8	21	138.294	2	112	NA	NA	NA	NA	NA	NA	#VALUE!	0	NA
75296	NA	NA	2	15	NA	1	2	NA	NA	NA	NA	28	18	70.1978	1	111	NA	NA	NA	NA	NA	NA	#VALUE!	0	0.55
75297	NA	NA	1	8	NA	5	2	NA	NA	NA	NA	15.8	NA	#VALUE!	1	105	NA	NA	NA	NA	NA	NA	#VALUE!	0	0.98
75298	NA	NA	1	72	3	4	1	1	2	2	2	26	23	61.0741	1	104	3.28	7.84	NA	NA	37.7	184	67	0	1.66
75299	NA	NA	1	80	3	2	2	2	NA	1	2	26.6	14	80.7407	2	110	NA	NA	NA	NA	NA	NA	#VALUE!	0	NA
75300	NA	NA	2	6	NA	1	2	NA	NA	NA	NA	17.3	NA	#VALUE!	1	107	NA	NA	NA	NA	NA	NA	#VALUE!	0	0.16
75301	71624.7	21.4	1	48	3	3	2	1	NA	1	2	17.3	19	100.802	1	113	NA	NA	NA	NA	NA	NA	#VALUE!	0	NA
75302	122720	5.1	2	25	4	3	2	2	1	2	2	43.3	32	68.6296	2	105	NA	NA	NA	NA	NA	NA	#VALUE!	12	NA
75303	NA	NA	2	17	NA	5	2	2	NA	NA	NA	34	14	#VALUE!	2	114	2.9	11.3	7.26	69.9	37.5	1180	#VALUE!	0	0.45
75304	NA	NA	2	3	NA	1	2	NA	NA	NA	NA	17.1	NA	85.6821	2	113	NA	NA	NA	NA	NA	NA	#VALUE!	0	1.3
75305	NA	NA	2	46	5	4	2	1	NA	2	2	21.2	11	231.817	1	112	NA	NA	NA	NA	NA	NA	#VALUE!	0	0.91
75306	46456.9	17.9	1	59	4	5	2	1	2	2	2	21.4	24	73.981	1	106	1.59	2.98	NA	13.5	11.08	78.64	#VALUE!	4	0.85
75307	168949	21.4	1	26	4	3	2	2	1	2	2	36	30	142.883	2	113	NA	NA	NA	NA	NA	NA	#VALUE!	1	NA
75308	NA	NA	2	0	NA	4	NA	NA	NA	NA	NA	NA	NA	82.9585	2	114	NA	NA	NA	NA	NA	NA	#VALUE!	0	NA
75309	NA	NA	2	39	1	1	2	2	1	2	2	22.9	20	62.8838	2	117	NA	NA	NA	NA	NA	NA	#VALUE!	4	2.42
75310	NA	NA	2	11	NA	3	2	NA	NA	NA	NA	16.7	NA	121.451	1	114	NA	NA	NA	NA	NA	NA	#VALUE!	0	NA
75311	NA	NA	1	74	3	4	1	2	2	2	2	27.9	22	59.8529	2	117	NA	NA	NA	NA	NA	NA	79	1	NA
75312	NA	NA	1	14	NA	4	2	NA	NA	NA	NA	22	15	149.635	2	115	NA	NA	NA	NA	NA	NA	#VALUE!	0	NA
75313	NA	NA	1	1	NA	3	2	NA	NA	NA	NA	NA	NA	#VALUE!	1	107	NA	NA	NA	NA	NA	NA	#VALUE!	0	0.7
75314	NA	NA	1	2	NA	3	2	NA	NA	NA	NA	17.2	NA	#VALUE!	2	109	NA	NA	NA	NA	NA	NA	#VALUE!	0	0.43
75315	273189	15	1	67	4	3	2	1	2	2	2	28.7	15	101.389	2	115	NA	NA	NA	NA	NA	NA	102	23	NA
75316	NA	NA	2	9	NA	1	2	NA	NA	NA	NA	23.7	NA	#VALUE!	2	118	0.91	1.97	1.24	19.9	18.4	78.64	#VALUE!	0	0.42
75317	NA	NA	1	3	NA	5	2	NA	NA	NA	NA	14	NA	#VALUE!	2	104	NA	NA	NA	NA	NA	NA	#VALUE!	0	3.13
75318	NA	NA	2	10	NA	4	2	NA	NA	NA	NA	19.2	NA	86.1806	1	114	15.2	4.72	9.68	97.1	70.9	553	#VALUE!	0	0.54
75319	NA	NA	1	4	NA	4	2	NA	NA	NA	NA	20.3	NA	#VALUE!	2	108	NA	NA	NA	NA	NA	NA	#VALUE!	0	1.2
75320	NA	NA	2	14	NA	4	2	NA	NA	NA	NA	25.8	13	#VALUE!	2	108	NA	NA	NA	NA	NA	NA	#VALUE!	0	NA
75321	97774.9	5.7	1	25	4	2	2	2	1	1	2	29	37	163.311	2	109	NA	NA	NA	NA	NA	NA	#VALUE!	1	NA
75322	NA	NA	1	11	NA	5	2	NA	NA	NA	NA	20.5	NA	#VALUE!	2	115	NA	NA	NA	NA	NA	NA	#VALUE!	0	0.48
75323	NA	NA	1	7	NA	4	2	NA	NA	NA	NA	15.5	NA	#VALUE!	1	107	NA	NA	NA	NA	NA	NA	#VALUE!	0	NA
75324	NA	NA	2	80	4	2	2	1	2	2	2	35.8	19	138.815	1	104	NA	NA	NA	NA	NA	NA	58	2	1.63
75325	50289.7	61.8	1	64	2	3	2	1	1	2	2	29.8	33	110.778	2	116	NA	NA	NA	NA	NA	NA	102	16	NA
75326	NA	NA	2	53	1	1	2	2	2	2	2	34.5	49	#VALUE!	2	118	1.3	4.04	8.02	55.8	11.08	152	#VALUE!	5	1.17
75327	90390.2	9.8	1	34	3	1	2	2	1	2	2	30.4	26	199.89	2	110	NA	NA	NA	NA	NA	NA	#VALUE!	1	0.98
75328	236504	9.9	1	24	4	3	2	2	1	1	2	21.3	17	109.428	2	113	NA	NA	NA	NA	NA	NA	#VALUE!	1	NA
75329	233059	18.8	2	43	4	3	2	1	1	2	2	35.5	13	126.674	1	113	NA	NA	NA	NA	NA	NA	#VALUE!	2	NA
75330	NA	NA	1	55	4	3	2	1	1	1	2	23.9	19	68.0225	2	116	NA	NA	NA	NA	NA	NA	#VALUE!	5	3.11
75331	NA	NA	1	32	3	3	2	2	1	1	2	27.4	34	122.206	1	105	NA	NA	NA	NA	NA	NA	#VALUE!	8	NA
75332	149324	9	2	28	4	3	3	2	1	2	2	43.6	24	139.352	2	109	NA	NA	NA	NA	NA	NA	#VALUE!	14	0.25
75333	91547.8	10.5	1	44	4	1	2	2	1	1	2	29.6	24	126.586	1	111	NA	NA	NA	NA	NA	NA	#VALUE!	6	NA
75334	NA	NA	1	66	3	2	3	1	1	1	1	31.1	29	84.5062	2	104	0.91	5.9	6.18	118	25.9	337	75	0	0.58
75335	NA	NA	1	30	2	4	2	2	1	2	2	34.2	23	187.372	1	114	26.1	16.6	19.7	NA	19.8	1570	#VALUE!	0	0.84
75336	NA	NA	1	50	1	5	2	2	NA	2	2	NA	NA	#VALUE!	2	118	NA	NA	NA	NA	NA	NA	#VALUE!	0	NA
75337	NA	NA	2	74	2	4	2	1	2	2	1	32.4	13	71.8302	2	117	NA	NA	NA	NA	NA	NA	65	0	NA
75338	NA	NA	2	77	5	3	2	1	1	1	2	22.1	16	159.266	1	109	NA	NA	NA	NA	NA	NA	94	2	NA
75339	178032	12.3	1	34	3	3	3	2	1	1	2	37	23	155.326	1	111	41.5	14.1	22.3	50.2	49.2	468	#VALUE!	12	0.59
75340	NA	NA	2	22	4	5	2	2	1	1	2	24.6	11	62.8118	1	108	NA	NA	NA	NA	NA	NA	#VALUE!	6	NA
75341	NA	NA	2	14	NA	3	2	NA	NA	NA	NA	18.4	13	38.6317	1	112	NA	NA	NA	NA	NA	NA	#VALUE!	0	NA
75342	NA	NA	1	73	3	3	1	1	2	2	2	27.9	25	25.3388	2	113	NA	NA	NA	NA	NA	NA	98	4	1.4
75343	NA	NA	1	80	2	3	1	2	1	1	1	31.7	10	49.4235	2	109	2.91	6.97	5.38	51.7	11.08	204	#VALUE!	3	2.28
75344	NA	NA	1	62	2	3	3	2	1	1	2	36.7	32	110.818	1	104	2.79	6.47	8.85	148	51.4	4760	88	2	1.98
75345	NA	NA	2	54	2	2	2	2	1	2	2	33.4	17	21.538	1	107	NA	NA	NA	NA	NA	NA	#VALUE!	14	NA
75346	222919	8.6	1	41	5	3	2	2	1	2	2	28.6	13	134.724	1	110	NA	NA	NA	NA	NA	NA	#VALUE!	0	NA
75347	NA	NA	2	62	5	1	2	2	1	2	2	36.4	13	94.1953	1	107	NA	NA	NA	NA	NA	NA	135	0	NA
75348	NA	NA	2	9	NA	4	2	NA	NA	NA	NA	22.6	NA	112.768	1	114	NA	NA	NA	NA	NA	NA	#VALUE!	0	0.52
75349	56441.2	12	1	54	2	2	2	2	1	1	2	24.5	22	115.949	1	110	58.1	13	23.4	51.3	19.3	393	#VALUE!	0	1.27
75350	NA	NA	2	80	2	3	2	1	1	1	1	31.5	24	118.972	2	104	NA	NA	NA	NA	NA	NA	49	2	1.32
75351	NA	NA	2	29	4	1	2	2	2	2	2	21.5	15	#VALUE!	1	111	1.73	3.04	1.24	NA	11.08	78.64	#VALUE!	1	0.45
75352	NA	NA	1	30	4	2	2	1	1	1	2	27.9	19	145.952	2	109	2.8	6.23	7.8	49.8	11.08	378	#VALUE!	0	0.58
75353	NA	NA	2	10	NA	1	2	NA	NA	NA	NA	24.6	NA	42.8244	1	107	4.57	1.97	5.37	9.66	11.08	208	#VALUE!	0	1.33
75354	NA	NA	2	18	NA	4	2	2	NA	2	NA	23.8	NA	102.467	1	111	NA	NA	NA	NA	NA	NA	#VALUE!	0	NA
75355	NA	NA	2	6	NA	3	2	NA	NA	NA	NA	19.1	NA	124.059	1	109	NA	NA	NA	NA	NA	NA	#VALUE!	0	0.52
75356	NA	NA	2	80	2	3	2	1	NA	2	2	29.2	10	#VALUE!	2	116	NA	NA	NA	NA	NA	NA	#VALUE!	0	NA
75357	NA	NA	2	1	NA	3	2	NA	NA	NA	NA	NA	NA	#VALUE!	2	110	NA	NA	NA	NA	NA	NA	#VALUE!	0	NA
75358	NA	NA	1	40	2	1	2	2	1	2	2	29.6	23	154.93	1	118	1.72	8.78	7.57	143	49	746	#VALUE!	0	0.76
75359	44268.8	7.4	2	51	1	1	2	1	2	1	2	34.5	21	62.3679	1	118	NA	NA	NA	NA	NA	NA	#VALUE!	0	NA
75360	NA	NA	2	7	NA	1	2	NA	NA	NA	NA	29.8	NA	#VALUE!	2	118	NA	NA	NA	NA	NA	NA	#VALUE!	0	NA
75361	NA	NA	1	66	4	5	2	1	NA	2	1	25.8	20	63.0603	1	110	NA	NA	NA	NA	NA	NA	#VALUE!	0	NA
75362	NA	NA	1	40	4	2	2	2	1	2	2	25.6	22	182.037	2	108	NA	NA	NA	NA	NA	NA	#VALUE!	2	0.56
75363	NA	NA	1	4	NA	4	2	NA	NA	NA	NA	16.1	NA	#VALUE!	2	112	NA	NA	NA	NA	NA	NA	#VALUE!	0	NA
75364	280458	24.9	1	61	4	3	2	2	1	2	2	24.1	18	101.398	1	105	NA	NA	NA	NA	NA	NA	124	0	NA
75365	NA	NA	1	10	NA	5	2	NA	NA	NA	NA	15.5	NA	#VALUE!	2	105	3.53	7.73	6.65	50.4	32	159	#VALUE!	0	2.94
75366	NA	NA	2	46	5	3	1	1	1	2	1	35.8	22	#VALUE!	2	109	NA	NA	NA	NA	NA	NA	#VALUE!	16	0.44
75367	NA	NA	1	4	NA	5	2	NA	NA	NA	NA	15.5	NA	#VALUE!	1	106	NA	NA	NA	NA	NA	NA	#VALUE!	0	1.19
75368	NA	NA	2	0	NA	4	NA	NA	NA	NA	NA	NA	NA	#VALUE!	2	113	NA	NA	NA	NA	NA	NA	#VALUE!	0	NA
75369	NA	NA	1	1	NA	1	2	NA	NA	NA	NA	NA	NA	#VALUE!	2	118	NA	NA	NA	NA	NA	NA	#VALUE!	0	NA
75370	224862	11.5	1	25	5	3	2	2	1	1	2	21.6	20	129.797	2	105	NA	NA	NA	NA	NA	NA	#VALUE!	2	NA
75371	NA	NA	2	11	NA	1	2	NA	NA	NA	NA	20.6	NA	#VALUE!	1	107	1.41	5.82	4.34	207	54.5	663	#VALUE!	0	0.74
75372	NA	NA	1	2	NA	3	2	NA	NA	NA	NA	17.8	NA	#VALUE!	2	116	NA	NA	NA	NA	NA	NA	#VALUE!	0	1.32
75373	NA	NA	1	3	NA	4	2	NA	NA	NA	NA	14.3	NA	#VALUE!	1	116	NA	NA	NA	NA	NA	NA	#VALUE!	0	NA
75374	NA	NA	2	53	5	3	2	2	1	2	2	21.7	16	#VALUE!	2	114	0.91	1.97	1.24	27.2	59.9	258	#VALUE!	0	1.53
75375	55390.6	50	1	52	3	3	1	1	1	2	2	44.4	54	191.481	1	104	NA	NA	NA	NA	NA	NA	#VALUE!	1	NA
75376	NA	NA	2	41	5	5	2	2	2	2	2	21.2	20	#VALUE!	2	118	NA	NA	NA	NA	NA	NA	#VALUE!	1	1.22
75377	NA	NA	1	53	5	3	2	2	1	2	2	27.3	28	102.539	2	109	NA	NA	NA	NA	NA	NA	#VALUE!	1	NA
75378	NA	NA	1	10	NA	4	2	NA	NA	NA	NA	17.2	NA	#VALUE!	2	115	3.18	4.29	NA	19.6	11.08	78.64	#VALUE!	0	0.8
75379	NA	NA	2	53	5	5	2	2	2	2	2	28.6	39	113.721	1	110	NA	NA	NA	NA	NA	NA	#VALUE!	0	2.4
75380	NA	NA	1	6	NA	3	2	NA	NA	NA	NA	15.3	NA	#VALUE!	2	115	NA	NA	NA	NA	NA	NA	#VALUE!	0	0.69
75381	76038.4	18.7	2	69	5	3	2	2	1	2	2	32	22	#VALUE!	1	110	NA	NA	NA	NA	NA	NA	103	6	NA
75382	67244.4	28.8	1	54	3	4	2	2	1	1	2	28.7	17	117.389	2	115	NA	NA	NA	NA	NA	NA	#VALUE!	0	NA
75383	NA	NA	1	9	NA	4	2	NA	NA	NA	NA	27.2	NA	#VALUE!	2	108	NA	NA	NA	NA	NA	NA	#VALUE!	0	0.43
75384	71571.2	17.2	1	61	4	3	1	1	1	2	2	29.2	32	114.559	2	109	NA	NA	NA	NA	NA	NA	115	1	NA
75385	90050.7	7.8	2	46	4	4	2	1	1	1	2	29.9	16	99.7811	2	108	NA	NA	NA	NA	NA	NA	#VALUE!	1	0.79
75386	NA	NA	1	5	NA	5	2	NA	NA	NA	NA	16.9	NA	#VALUE!	2	110	NA	NA	NA	NA	NA	NA	#VALUE!	0	0.99
75387	NA	NA	2	5	NA	2	2	NA	NA	NA	NA	18.6	NA	97.3755	2	105	NA	NA	NA	NA	NA	NA	#VALUE!	0	0.88
75388	NA	NA	1	6	NA	2	2	NA	NA	NA	NA	14.5	NA	#VALUE!	1	118	2.4	4.94	11.2	158	24.5	274	#VALUE!	0	0.94
75389	NA	NA	2	43	3	4	2	2	2	2	2	50.7	15	#VALUE!	2	105	NA	NA	NA	NA	NA	NA	#VALUE!	0	0.83
75390	NA	NA	1	36	5	5	2	2	1	2	2	28.6	113	107.908	2	111	NA	NA	NA	NA	NA	NA	#VALUE!	0	0.71
75391	63064.1	7.5	2	31	3	2	2	2	2	1	2	34.3	19	#VALUE!	2	110	NA	NA	NA	NA	NA	NA	#VALUE!	0	0.91
75392	NA	NA	1	13	NA	2	2	NA	NA	NA	NA	22.5	21	138.206	1	111	NA	NA	NA	NA	NA	NA	#VALUE!	0	0.51
75393	127708	7.3	2	30	4	4	2	2	1	1	2	31.8	15	91.7222	2	111	NA	NA	NA	NA	NA	NA	#VALUE!	7	NA
75394	NA	NA	1	8	NA	4	2	NA	NA	NA	NA	18.3	NA	#VALUE!	1	112	3.31	22.6	19.5	113	45	3320	#VALUE!	0	NA
75395	NA	NA	1	53	4	4	2	2	1	1	2	28.7	18	88.7959	1	107	0.91	6.04	11.6	NA	16.8	1300	#VALUE!	0	1.41
75396	NA	NA	1	2	NA	3	2	NA	NA	NA	NA	15.2	NA	#VALUE!	2	113	NA	NA	NA	NA	NA	NA	#VALUE!	0	2.29
75397	30642.5	45.7	2	62	3	1	1	1	2	2	2	33.5	15	#VALUE!	1	107	NA	NA	NA	NA	NA	NA	125	9	0.52
75398	NA	NA	2	9	NA	4	2	NA	NA	NA	NA	14.3	NA	75.4765	1	112	NA	NA	NA	NA	NA	NA	#VALUE!	0	1.3
75399	NA	NA	2	27	5	5	2	2	2	2	2	31.2	67	#VALUE!	2	104	0.91	1.97	21.2	16.2	11.08	163	#VALUE!	2	2.67
75400	NA	NA	2	74	2	3	1	1	NA	1	2	30.5	15	122.22	2	112	NA	NA	NA	NA	NA	NA	64	0	0.8
75401	NA	NA	2	0	NA	4	NA	NA	NA	NA	NA	NA	NA	#VALUE!	2	107	NA	NA	NA	NA	NA	NA	#VALUE!	0	NA
75402	NA	NA	2	1	NA	3	2	NA	NA	NA	NA	NA	NA	172.939	2	109	NA	NA	NA	NA	NA	NA	#VALUE!	0	NA
75403	NA	NA	2	27	5	4	2	2	1	2	2	45.7	13	73.8895	2	111	0.91	1.97	NA	7.19	11.08	78.64	#VALUE!	0	0.52
75404	NA	NA	1	43	4	2	2	2	1	1	2	38.5	37	160.263	1	108	NA	NA	NA	NA	NA	NA	#VALUE!	0	NA
75405	NA	NA	2	19	NA	3	2	2	2	2	NA	44.4	19	#VALUE!	2	105	NA	NA	NA	NA	NA	NA	#VALUE!	3	0.31
75406	NA	NA	2	76	5	4	3	1	1	2	2	17.2	25	235.556	1	112	NA	NA	NA	NA	NA	NA	51	5	1.07
75407	113043	12.4	2	23	5	3	2	2	1	2	2	21.2	9	136.224	1	108	NA	NA	NA	NA	NA	NA	#VALUE!	0	NA
75408	NA	NA	2	1	NA	3	2	NA	NA	NA	NA	NA	NA	181.528	2	109	NA	NA	NA	NA	NA	NA	#VALUE!	0	NA
75409	NA	NA	1	47	1	1	2	2	1	1	2	26.2	36	108.585	1	117	32.2	10.1	17.6	126	16	242	#VALUE!	0	1.64
75410	NA	NA	2	17	NA	2	2	2	NA	NA	NA	23.7	12	99.1837	1	111	NA	NA	NA	NA	NA	NA	#VALUE!	0	NA
75411	NA	NA	1	7	NA	1	2	NA	NA	NA	NA	16.2	NA	#VALUE!	2	112	NA	NA	NA	NA	NA	NA	#VALUE!	0	0.56
75412	NA	NA	1	9	NA	5	2	NA	NA	NA	NA	15.5	NA	#VALUE!	2	109	NA	NA	NA	NA	NA	NA	#VALUE!	0	1.01
75413	NA	NA	2	18	NA	4	2	2	2	2	NA	16.5	13	112.69	2	108	NA	NA	NA	NA	NA	NA	#VALUE!	7	NA
75414	NA	NA	1	56	5	5	2	2	1	2	2	23.5	18	85.8974	2	118	0.91	3.53	1.24	17.9	11.08	78.64	#VALUE!	0	1.24
75415	NA	NA	2	24	1	4	2	1	2	1	2	28.6	15	#VALUE!	2	105	NA	NA	NA	NA	NA	NA	#VALUE!	17	NA
75416	50289.7	38.5	1	61	4	3	2	1	1	1	2	39.9	17	80.5773	2	116	NA	NA	NA	NA	NA	NA	112	11	NA
75417	NA	NA	2	41	5	2	2	2	NA	2	2	20.2	NA	73.0128	1	108	NA	NA	NA	NA	NA	NA	#VALUE!	0	NA
75418	43340.8	9.4	1	64	4	4	2	1	1	2	2	27.5	22	84.6474	2	114	1.74	8.69	1.24	39.6	38.5	339	83	6	1.26
75419	NA	NA	2	28	4	2	2	2	1	2	2	26	24	68.4907	2	110	NA	NA	NA	NA	NA	NA	#VALUE!	5	NA
75420	NA	NA	1	6	NA	4	2	NA	NA	NA	NA	16.5	NA	#VALUE!	1	109	1.52	3.01	6.16	NA	11.08	78.64	#VALUE!	0	0.7
75421	NA	NA	1	7	NA	5	2	NA	NA	NA	NA	15	NA	#VALUE!	2	113	0.91	7.28	3.52	82.9	28.3	492	#VALUE!	0	0.48
75422	NA	NA	2	41	2	3	2	1	1	1	2	35.3	12	123.083	2	107	128	32	46.6	153	NA	NA	#VALUE!	5	0.69
75423	NA	NA	2	64	3	3	2	2	1	1	2	29.9	12	#VALUE!	1	116	NA	NA	NA	NA	NA	NA	124	1	1.24
75424	NA	NA	1	42	5	2	2	2	1	2	2	27.6	39	95.6044	1	109	NA	NA	NA	NA	NA	NA	#VALUE!	0	NA
75425	NA	NA	2	34	5	1	2	2	1	2	2	29.8	18	120.901	1	109	1.92	1.97	5.49	54.2	11.08	78.64	#VALUE!	3	1.07
75426	NA	NA	1	24	5	3	2	2	1	1	2	25.1	18	130.14	1	105	NA	NA	NA	NA	NA	NA	#VALUE!	0	NA
75427	NA	NA	2	0	NA	3	NA	NA	NA	NA	NA	NA	NA	81.2638	2	109	NA	NA	NA	NA	NA	NA	#VALUE!	0	NA
75428	47184	16.7	2	44	5	5	2	2	2	2	2	27	16	146.989	1	107	NA	NA	NA	NA	NA	NA	#VALUE!	3	NA
75429	NA	NA	2	1	NA	4	2	NA	NA	NA	NA	NA	NA	110.619	1	116	NA	NA	NA	NA	NA	NA	#VALUE!	0	1
75430	NA	NA	1	9	NA	5	2	NA	NA	NA	NA	22.7	NA	#VALUE!	1	105	0.91	1.97	3.83	15.2	NA	144	#VALUE!	0	1.09
75431	NA	NA	1	16	NA	1	2	2	NA	NA	NA	22	18	132.675	1	107	NA	NA	NA	NA	NA	NA	#VALUE!	0	NA
75432	NA	NA	1	23	4	3	2	2	2	2	2	29.5	23	169.956	2	109	NA	NA	NA	NA	NA	NA	#VALUE!	0	NA
75433	NA	NA	2	17	NA	3	2	2	NA	NA	NA	20.9	13	#VALUE!	2	104	NA	NA	NA	NA	NA	NA	#VALUE!	0	NA
75434	NA	NA	2	31	4	5	2	2	NA	2	2	30.6	17	112.774	2	118	NA	NA	NA	NA	NA	NA	#VALUE!	0	NA
75435	200653	17.7	2	63	5	3	2	2	1	1	2	22.8	16	144.463	1	114	NA	NA	NA	NA	NA	NA	113	2	NA
75436	NA	NA	1	0	NA	3	NA	NA	NA	NA	NA	NA	NA	#VALUE!	2	116	NA	NA	NA	NA	NA	NA	#VALUE!	0	NA
75437	NA	NA	2	0	NA	3	NA	NA	NA	NA	NA	NA	NA	147.36	1	105	NA	NA	NA	NA	NA	NA	#VALUE!	0	NA
75438	NA	NA	1	2	NA	5	2	NA	NA	NA	NA	15.7	NA	#VALUE!	1	104	NA	NA	NA	NA	NA	NA	#VALUE!	0	2.52
75439	NA	NA	1	10	NA	3	2	NA	NA	NA	NA	18.1	NA	#VALUE!	2	115	0.91	1.97	3.36	45.1	11.08	78.64	#VALUE!	0	1.13
75440	38428.3	15.4	1	59	1	2	2	2	1	2	2	22.5	22	88.1507	1	117	NA	NA	NA	NA	NA	NA	#VALUE!	0	1.6
75441	NA	NA	2	0	NA	1	NA	NA	NA	NA	NA	NA	NA	#VALUE!	1	106	NA	NA	NA	NA	NA	NA	#VALUE!	0	NA
75442	NA	NA	2	0	NA	1	NA	NA	NA	NA	NA	NA	NA	#VALUE!	1	109	NA	NA	NA	NA	NA	NA	#VALUE!	0	NA
75443	NA	NA	1	74	3	3	3	2	1	2	2	34.9	18	103.767	2	115	6.86	13.6	9.02	101	22.5	334	77	0	2.02
75444	NA	NA	2	49	5	3	2	2	2	2	2	36.5	26	#VALUE!	1	115	NA	NA	NA	NA	NA	NA	#VALUE!	4	NA
75445	NA	NA	1	21	4	3	2	1	1	2	2	33.1	27	203.419	2	109	NA	NA	NA	NA	NA	NA	#VALUE!	4	NA
75446	NA	NA	1	23	2	1	2	2	1	1	2	23.4	27	126.28	1	111	NA	NA	NA	NA	NA	NA	#VALUE!	0	1.12
75447	227218	9.7	2	33	5	3	2	2	1	2	2	25.4	22	220.662	2	113	NA	NA	NA	NA	NA	NA	#VALUE!	9	NA
75448	NA	NA	1	5	NA	1	2	NA	NA	NA	NA	16.6	NA	#VALUE!	1	111	NA	NA	NA	NA	NA	NA	#VALUE!	0	0.75
75449	25172.7	23	2	71	5	2	2	2	2	2	2	27.2	18	107.338	2	117	NA	NA	NA	NA	NA	NA	119	1	NA
75450	NA	NA	2	21	4	4	2	2	NA	2	2	28	15	104.291	2	114	NA	NA	NA	NA	NA	NA	#VALUE!	0	0.45
75451	88697.9	33.5	1	56	4	4	1	1	1	2	2	25.9	20	70.2011	2	108	NA	NA	NA	NA	NA	NA	#VALUE!	0	1.17
75452	NA	NA	1	11	NA	4	2	NA	NA	NA	NA	20.4	NA	#VALUE!	1	116	1.51	6.21	4.32	69.8	62.1	6240	#VALUE!	0	0.39
75453	NA	NA	2	11	NA	5	2	NA	NA	NA	NA	17.9	NA	165.178	1	105	NA	NA	NA	NA	NA	NA	#VALUE!	0	0.65
75454	NA	NA	1	17	NA	2	2	2	NA	NA	NA	28.3	19	149.37	1	109	NA	NA	NA	NA	NA	NA	#VALUE!	0	NA
75455	NA	NA	2	10	NA	1	2	NA	NA	NA	NA	19.1	NA	#VALUE!	1	107	NA	NA	NA	NA	NA	NA	#VALUE!	0	0.34
75456	NA	NA	1	80	5	3	2	1	1	1	2	23.7	17	41.4954	1	113	NA	NA	NA	NA	NA	NA	104	4	2.37
75457	NA	NA	1	27	3	3	2	2	NA	1	2	20.4	30	115.616	2	107	46.9	18.2	36.8	71.5	71.6	432	#VALUE!	0	0.88
75458	NA	NA	1	61	4	3	1	1	1	2	2	37.2	24	90.1185	1	114	NA	12.1	15.9	112	1790	649	121	0	0.43
75459	NA	NA	2	3	NA	1	2	NA	NA	NA	NA	NA	NA	35.2711	2	111	NA	NA	NA	NA	NA	NA	#VALUE!	0	NA
75460	NA	NA	1	5	NA	4	2	NA	NA	NA	NA	NA	NA	#VALUE!	1	106	NA	NA	NA	NA	NA	NA	#VALUE!	0	NA
75461	NA	NA	1	63	3	4	2	1	1	1	1	27.6	15	77.9843	2	111	NA	NA	NA	NA	NA	NA	#VALUE!	0	NA
75462	39855	11.2	2	51	2	1	2	2	1	2	2	37.2	15	#VALUE!	2	110	NA	NA	NA	NA	NA	NA	#VALUE!	12	NA
75463	NA	NA	1	14	NA	1	2	NA	NA	NA	NA	23.4	21	134.84	1	111	NA	NA	NA	NA	NA	NA	#VALUE!	0	NA
75464	NA	NA	2	8	NA	2	2	NA	NA	NA	NA	28.5	NA	66.2866	2	105	NA	NA	NA	NA	NA	NA	#VALUE!	0	0.37
75465	NA	NA	2	55	1	1	2	2	1	1	2	23.6	15	179.98	1	115	0.91	1.97	2.87	13.5	11.08	191	#VALUE!	9	1.88
75466	NA	NA	1	12	NA	1	2	NA	NA	NA	NA	18.7	14	149.478	2	117	2.37	6.38	1.24	115	28.2	NA	#VALUE!	0	1.12
75467	199403	18.1	2	39	3	3	1	1	1	2	2	25.8	11	#VALUE!	1	107	NA	NA	NA	NA	NA	NA	#VALUE!	2	NA
75468	NA	NA	1	54	5	3	2	1	1	2	2	34.6	28	142.306	2	115	0.91	1.97	5.13	87.7	11.08	277	#VALUE!	0	1.53
75469	NA	NA	2	39	4	3	2	2	1	1	2	36	NA	127.057	1	117	1.64	1.97	17	NA	148	1210	#VALUE!	6	NA
75470	NA	NA	1	14	NA	4	2	NA	NA	NA	NA	20.5	NA	#VALUE!	1	112	0.91	7.11	1.24	37.6	17.6	694	#VALUE!	0	NA
75471	NA	NA	2	1	NA	5	2	NA	NA	NA	NA	NA	NA	120.96	2	112	NA	NA	NA	NA	NA	NA	#VALUE!	0	0.53
75472	208262	9.9	2	61	5	3	2	1	1	1	2	41.4	18	#VALUE!	2	116	NA	NA	NA	NA	NA	NA	120	3	1.17
75473	NA	NA	2	69	5	4	2	1	2	2	2	28.5	18	#VALUE!	2	117	3.47	NA	9.46	409	81.8	1230	89	2	1.41
75474	NA	NA	1	3	NA	1	2	NA	NA	NA	NA	16.1	NA	#VALUE!	2	111	NA	NA	NA	NA	NA	NA	#VALUE!	0	NA
75475	NA	NA	2	13	NA	4	2	NA	NA	NA	NA	36.5	17	141.288	2	114	NA	NA	NA	NA	NA	NA	#VALUE!	0	0.44
75476	196308	12.8	2	25	4	3	2	1	1	1	2	20.9	19	74.0709	1	114	43.4	10.7	20.9	33.3	26.5	299	#VALUE!	1	1.31
75477	NA	NA	1	8	NA	1	2	NA	NA	NA	NA	19.1	NA	#VALUE!	1	118	NA	NA	NA	NA	NA	NA	#VALUE!	0	0.85
75478	NA	NA	1	5	NA	5	2	NA	NA	NA	NA	14.3	NA	#VALUE!	1	110	NA	NA	NA	NA	NA	NA	#VALUE!	0	0.36
75479	NA	NA	1	66	3	4	2	1	1	1	2	27.2	34	95.303	1	112	47.2	14	17.2	77.2	33	4720	63	6	24.6
75480	NA	NA	1	14	NA	1	2	NA	NA	NA	NA	19.3	20	139.216	1	118	NA	NA	NA	NA	NA	NA	#VALUE!	0	NA
75481	NA	NA	2	14	NA	4	2	NA	NA	NA	NA	22.9	10	#VALUE!	1	108	NA	NA	NA	NA	NA	NA	#VALUE!	0	0.23
75482	NA	NA	2	52	4	1	2	2	2	2	2	29.4	38	81.0076	2	118	NA	NA	NA	NA	NA	NA	#VALUE!	0	NA
75483	NA	NA	1	57	2	4	2	2	1	1	2	30.4	79	90.2174	2	114	19.1	12.8	16.4	31	NA	2930	#VALUE!	0	1.61
75484	NA	NA	1	0	NA	4	NA	NA	NA	NA	NA	NA	NA	#VALUE!	2	110	NA	NA	NA	NA	NA	NA	#VALUE!	0	NA
75485	NA	NA	1	2	NA	4	2	NA	NA	NA	NA	NA	NA	#VALUE!	2	112	NA	NA	NA	NA	NA	NA	#VALUE!	0	NA
75486	NA	NA	1	37	4	1	2	1	1	1	2	35.2	76	159.694	1	111	NA	NA	NA	NA	NA	NA	#VALUE!	1	NA
75487	63743.3	12.5	1	51	4	1	2	2	NA	1	2	21.1	21	104.401	1	111	0.91	1.97	1.24	28.4	11.08	143	#VALUE!	0	1.11
75488	NA	NA	1	2	NA	1	2	NA	NA	NA	NA	NA	NA	#VALUE!	1	109	NA	NA	NA	NA	NA	NA	#VALUE!	0	NA
75489	NA	NA	1	0	NA	4	NA	NA	NA	NA	NA	NA	NA	#VALUE!	2	114	NA	NA	NA	NA	NA	NA	#VALUE!	0	NA
75490	NA	NA	1	28	5	3	2	1	1	2	2	25.8	16	108.889	1	114	NA	NA	NA	NA	NA	NA	#VALUE!	0	0.91
75491	38486.9	12.7	1	57	5	5	2	1	1	2	2	27.2	30	110.639	2	106	NA	NA	NA	NA	NA	NA	#VALUE!	0	NA
75492	96792.3	19	1	27	5	1	2	2	1	1	2	29.3	19	171.244	1	118	NA	NA	NA	NA	NA	NA	#VALUE!	3	NA
75493	NA	NA	1	4	NA	1	2	NA	NA	NA	NA	16.5	NA	#VALUE!	1	106	NA	NA	NA	NA	NA	NA	#VALUE!	0	1.15
75494	NA	NA	1	10	NA	4	2	NA	NA	NA	NA	24.3	NA	#VALUE!	2	114	NA	NA	NA	NA	NA	NA	#VALUE!	0	0.77
75495	54016.8	31.6	1	66	2	4	1	2	2	2	2	43.1	32	125.424	2	115	NA	NA	NA	NA	NA	NA	77	0	0.83
75496	NA	NA	1	72	1	4	2	2	2	2	2	23.4	22	71.9795	1	108	NA	NA	NA	NA	NA	NA	51	0	NA
75497	NA	NA	2	0	NA	2	NA	NA	NA	NA	NA	NA	NA	#VALUE!	1	114	NA	NA	NA	NA	NA	NA	#VALUE!	0	NA
75498	58136.8	35.2	2	69	3	3	3	1	1	1	2	39.3	8	106.61	1	104	NA	NA	NA	NA	NA	NA	88	6	2.14
75499	NA	NA	1	60	3	3	1	1	2	2	2	28.2	28	100	1	113	0.91	1.97	2.45	13.4	50.4	78.64	118	0	0.58
75500	79980.1	15.5	2	75	5	3	2	1	1	1	2	26.8	12	#VALUE!	1	112	0.91	3.37	5.74	36.8	NA	NA	88	0	1.23
75501	NA	NA	1	3	NA	3	2	NA	NA	NA	NA	15.4	NA	#VALUE!	1	113	NA	NA	NA	NA	NA	NA	#VALUE!	0	NA
75502	NA	NA	1	17	NA	5	2	2	NA	NA	NA	20.4	18	104.8	2	105	NA	NA	NA	NA	NA	NA	#VALUE!	0	NA
75503	NA	NA	1	9	NA	3	2	NA	NA	NA	NA	17.4	NA	#VALUE!	2	111	NA	NA	NA	NA	NA	NA	#VALUE!	0	0.59
75504	NA	NA	2	33	3	3	2	1	2	2	2	31.4	17	#VALUE!	1	112	NA	NA	NA	NA	NA	NA	#VALUE!	2	0.61
75505	144825	24.1	1	67	5	3	1	1	1	2	2	23.9	25	73.3277	1	112	0.91	1.97	1.24	22.9	NA	NA	92	0	1.06
75506	113026	12.2	2	25	4	1	2	2	2	2	2	34	67	#VALUE!	1	109	NA	NA	NA	NA	NA	NA	#VALUE!	0	NA
75507	NA	NA	2	21	4	1	2	2	1	2	2	25	12	172.699	1	114	1.39	1.97	2.04	16	11.08	78.64	#VALUE!	4	0.46
75508	NA	NA	1	14	NA	3	2	NA	NA	NA	NA	21.2	19	186.846	2	112	1.95	1.97	1.24	76.6	36.1	490	#VALUE!	0	0.59
75509	NA	NA	1	9	NA	1	2	NA	NA	NA	NA	19.3	NA	#VALUE!	1	110	NA	NA	NA	NA	NA	NA	#VALUE!	0	0.39
75510	NA	NA	2	8	NA	3	2	NA	NA	NA	NA	16.9	NA	105.866	2	112	NA	NA	NA	NA	NA	NA	#VALUE!	0	0.46
75511	NA	NA	2	49	5	3	2	2	1	1	2	29.9	16	158.819	1	112	NA	NA	NA	NA	NA	NA	#VALUE!	2	NA
75512	NA	NA	2	17	NA	4	2	2	NA	NA	NA	20.6	10	#VALUE!	1	112	2.1	4.34	6.9	39.8	11.08	702	#VALUE!	0	0.45
75513	NA	NA	2	15	NA	4	2	NA	NA	NA	NA	21.1	8	#VALUE!	1	112	NA	NA	NA	NA	NA	NA	#VALUE!	0	NA
75514	NA	NA	1	4	NA	4	2	NA	NA	NA	NA	14.4	NA	#VALUE!	2	111	NA	NA	NA	NA	NA	NA	#VALUE!	0	0.45
75515	NA	NA	1	21	4	1	2	2	1	2	2	24.7	15	112.675	2	111	NA	NA	NA	NA	NA	NA	#VALUE!	6	0.69
75516	NA	NA	1	15	NA	3	2	NA	NA	NA	NA	17.7	14	117.07	2	104	NA	NA	NA	NA	NA	NA	#VALUE!	0	NA
75517	NA	NA	2	20	2	1	2	2	NA	1	2	22.5	21	#VALUE!	1	110	NA	NA	NA	NA	NA	NA	#VALUE!	0	0.27
75518	NA	NA	2	17	NA	4	2	2	NA	NA	NA	19.6	14	95.7737	2	111	NA	NA	NA	NA	NA	NA	#VALUE!	0	NA
75519	85680.4	20	2	44	5	4	1	2	1	2	2	31.7	15	99.5097	1	112	NA	NA	NA	NA	NA	NA	#VALUE!	1	NA
75520	NA	NA	1	13	NA	3	2	NA	NA	NA	NA	26.7	18	213.912	1	117	0.91	1.97	1.24	9.52	11.08	78.64	#VALUE!	0	0.36
75521	57692.2	8.5	2	49	2	1	2	2	1	1	2	31.1	30	99.598	1	109	NA	NA	NA	NA	NA	NA	#VALUE!	0	NA
75522	NA	NA	1	57	3	3	2	2	NA	1	2	NA	NA	#VALUE!	1	109	NA	NA	NA	NA	NA	NA	#VALUE!	0	NA
75523	NA	NA	1	58	2	3	2	2	1	2	2	21.1	21	84.6967	2	107	NA	NA	NA	NA	NA	NA	#VALUE!	4	NA
75524	NA	NA	1	48	5	5	2	1	1	1	2	27.6	41	85.7787	1	110	NA	NA	NA	NA	NA	NA	#VALUE!	1	NA
75525	NA	NA	1	11	NA	3	2	NA	NA	NA	NA	22.3	NA	#VALUE!	2	109	1.71	1.97	10.6	101	56.4	739	#VALUE!	0	0.52
75526	NA	NA	1	20	4	5	2	2	NA	2	2	31.3	38	173.485	2	113	NA	NA	NA	NA	NA	NA	#VALUE!	0	0.35
75527	66433.2	10.6	2	58	5	3	1	1	1	2	2	55.7	19	72.9119	1	110	NA	NA	NA	NA	NA	NA	#VALUE!	18	1
75528	275330	42.3	2	39	3	3	2	2	1	2	2	35.6	14	#VALUE!	1	105	2.08	6.38	194	68.6	NA	1010	#VALUE!	0	0.33
75529	NA	NA	1	48	4	3	2	2	2	2	2	37.5	20	163.018	1	116	NA	NA	NA	NA	NA	NA	#VALUE!	1	NA
75530	NA	NA	2	1	NA	3	2	NA	NA	NA	NA	NA	NA	212.092	2	116	NA	NA	NA	NA	NA	NA	#VALUE!	0	NA
75531	184285	12.5	2	37	2	3	3	2	1	1	2	52.4	27	121.391	2	107	NA	NA	NA	NA	NA	NA	#VALUE!	17	0.44
75532	139732	4.9	1	36	2	1	2	2	1	1	2	31.3	26	165.556	2	106	1.34	1.97	1.24	35.2	19.6	171	#VALUE!	2	0.71
75533	76156	14.8	1	21	3	5	2	2	1	2	2	20.7	28	107.692	2	111	NA	NA	NA	NA	NA	NA	#VALUE!	4	NA
75534	53943.3	2.8	2	20	3	4	2	2	1	1	2	33.5	11	233.217	2	118	NA	NA	NA	NA	NA	NA	#VALUE!	2	NA
75535	NA	NA	1	13	NA	1	2	NA	NA	NA	NA	28.6	NA	#VALUE!	1	109	1.94	1.97	7.7	37.5	31.6	313	#VALUE!	0	NA
75536	NA	NA	2	21	3	1	2	2	2	2	2	20.6	NA	91.5378	1	107	NA	NA	NA	NA	NA	NA	#VALUE!	1	NA
75537	NA	NA	2	42	4	2	2	2	1	2	2	22.9	16	181.629	1	106	NA	NA	NA	NA	NA	NA	#VALUE!	7	0.21
75538	NA	NA	2	36	1	1	2	1	2	2	2	34.2	21	#VALUE!	1	111	2.43	1.97	3.86	26.3	181	393	#VALUE!	1	0.67
75539	NA	NA	2	19	NA	4	1	1	1	1	NA	29.4	12	#VALUE!	2	113	NA	NA	NA	NA	NA	NA	#VALUE!	5	NA
75540	NA	NA	2	50	3	3	2	1	NA	1	2	33.3	NA	89.4153	2	104	NA	NA	NA	NA	NA	NA	#VALUE!	0	NA
75541	NA	NA	2	6	NA	5	2	NA	NA	NA	NA	14.9	NA	123.655	1	106	NA	NA	NA	NA	NA	NA	#VALUE!	0	0.35
75542	37245.1	27.6	2	74	3	3	2	1	1	2	2	27.2	20	146.144	1	104	NA	NA	NA	NA	NA	NA	95	0	NA
75543	64049.8	20.5	2	66	4	3	1	1	1	2	2	33.2	32	#VALUE!	2	109	NA	NA	NA	NA	NA	NA	94	10	NA
75544	NA	NA	1	26	5	1	2	1	2	2	2	25.4	14	130.951	1	109	NA	NA	NA	NA	NA	NA	#VALUE!	2	NA
75545	NA	NA	1	0	NA	5	NA	NA	NA	NA	NA	NA	NA	#VALUE!	2	106	NA	NA	NA	NA	NA	NA	#VALUE!	0	NA
75546	NA	NA	2	37	4	4	2	1	1	2	2	31.4	12	95.8815	2	104	NA	NA	NA	NA	NA	NA	#VALUE!	3	NA
75547	NA	NA	2	62	1	2	2	1	1	1	2	28.1	15	111.308	2	117	NA	NA	NA	NA	NA	NA	55	19	0.75
75548	NA	NA	1	14	NA	5	2	NA	NA	NA	NA	23.2	13	161.768	2	113	NA	NA	NA	NA	NA	NA	#VALUE!	0	NA
75549	NA	NA	2	38	5	3	2	2	1	2	2	18.6	20	144.825	2	110	0.91	5.99	5.05	36.5	17.2	310	#VALUE!	0	0.61
75550	NA	NA	2	21	3	5	2	2	2	2	2	22.6	43	120.577	2	111	NA	NA	NA	NA	NA	NA	#VALUE!	3	NA
75551	NA	NA	2	29	4	4	2	2	NA	1	2	NA	NA	137.503	1	106	NA	NA	NA	NA	NA	NA	#VALUE!	0	NA
75552	NA	NA	2	80	4	1	1	1	2	2	2	35.6	106	67.773	1	109	NA	NA	NA	NA	NA	NA	79	11	1.11
75553	NA	NA	2	80	5	3	1	1	1	2	2	30.6	10	113.169	1	113	NA	NA	NA	NA	NA	NA	83	6	2.55
75554	NA	NA	2	13	NA	4	2	NA	NA	NA	NA	23.4	16	#VALUE!	2	116	NA	NA	NA	NA	NA	NA	#VALUE!	0	NA
75555	NA	NA	2	58	2	4	1	1	1	2	2	77.5	17	74.6811	2	114	NA	NA	NA	NA	NA	NA	#VALUE!	13	1
[truncated: 8,176 more rows]
